# Supplementary material for: catena-Poly[[bis­[μ-2-(3-pyrid­yl)-1H-benzimidazole]-κ2 N 2:N 3;κ2 N 3:N 2-disilver(I)]-μ-2,5-dicarboxy­benzene-1,4-dicarboxyl­ato-κ2 O 2:O 5]
Source: Acta Crystallogr Sect E Struct Rep Online. 2008 Feb 27;64(Pt 3):m498–9. doi: 10.1107/S1600536808004984 (PMC2960835; doi:10.1107/S1600536808004984)
Supplement: Supplementary file 1 [file e-64-0m498-sup1.cif]

##############################################################################
###                                                                        ###
###        Electronic paper (Acta Crystallographica Section E)             ###
###                                                                        ###
##############################################################################
#                                                                            #
# This CIF contains the data in a paper accepted for publication in Acta     #
# Crystallographica Section E. It conforms to the requirements of Notes      #
# for Authors for Section E, and has been peer reviewed under the auspices   #
# of the IUCr Commission on Journals.                                        #
#                                                                            #
# Full details of the Crystallographic Information File format               #
# are given in the paper "The Crystallographic Information File (CIF):       #
# a New Standard Archive File for Crystallography" by S. R. Hall, F. H.      #
# Allen and I. D. Brown [Acta Cryst. (1991), A47, 655-685].                  #
#                                                                            #
# The current version of the core CIF dictionary is obtainable from          #
# ftp://ftp.iucr.org/pub/cif_core.dic. The current version number is 2.1.    #
#                                                                            #
# Software is freely available for graphical display of the structure(s) in  #
# this CIF.  For information consult the CIF home page http://www.iucr.org/  #
# cif/home.html                                                              #
#                                                                            #
##############################################################################
                                             
data_I
_audit_creation_method     SHELXL-97
_chemical_name_systematic
;
<i>catena</i>-Poly[[bis[\m-2-(3-pyridyl)-1<i>H</i>-benzimidazole]-
\k^2^N^2^:N^3^;\k^2^N^3^:N^2^-disilver(I)]-\m-2,5-dicarboxybenzene-1,4-
dicarboxylato-\k^2^O^2^:O^5^]
;
_chemical_name_common     ?
_chemical_formula_moiety     'C34 H22 Ag2 N6 O8'
_chemical_formula_sum     'C34 H22 Ag2 N6 O8'
_chemical_formula_iupac     '[Ag2 (C10 H4 O8) (C12 H9 N3)2]'
_chemical_formula_weight     858.32
_chemical_melting_point     ?
_symmetry_cell_setting     monoclinic
_symmetry_space_group_name_H-M     'P 21/n'
_symmetry_space_group_name_Hall     '-P 2yn'
loop_
    _symmetry_equiv_pos_as_xyz
    'x, y, z'
    '-x+1/2, y+1/2, -z+1/2'
    '-x, -y, -z'
    'x-1/2, -y-1/2, z-1/2'
_cell_length_a     4.8940(11)
_cell_length_b     16.011(4)
_cell_length_c     19.077(4)
_cell_angle_alpha     90.00
_cell_angle_beta     92.393(3)
_cell_angle_gamma     90.00
_cell_volume     1493.6(6)
_cell_formula_units_Z     2
_cell_measurement_reflns_used     3641
_cell_measurement_theta_min     2.4867
_cell_measurement_theta_max     27.4835
_cell_measurement_temperature     293(2)
_exptl_crystal_description     Prism
_exptl_crystal_colour     Colourless
_exptl_crystal_size_max     0.4800
_exptl_crystal_size_mid     0.1300
_exptl_crystal_size_min     0.1300
_exptl_crystal_density_diffrn     1.909
_exptl_crystal_density_meas     ?
_exptl_crystal_density_method     'not measured'
_exptl_crystal_F_000     852
_exptl_absorpt_coefficient_mu     1.380
_exptl_absorpt_correction_type     multi-scan
_exptl_absorpt_process_details     '(CrystalClear; Rigaku, 2000)'
_exptl_absorpt_correction_T_min     0.806
_exptl_absorpt_correction_T_max     0.842
_exptl_special_details     ?
_diffrn_ambient_temperature     293(2)
_diffrn_radiation_type     MoK\a
_diffrn_radiation_wavelength     0.71073
_diffrn_radiation_source     'fine-focus sealed tube'
_diffrn_radiation_monochromator     graphite
_diffrn_measurement_device_type     'Rigaku Mercury CCD'
_diffrn_measurement_method     \w
_diffrn_detector_area_resol_mean     ?
_diffrn_reflns_number     11420
_diffrn_reflns_av_R_equivalents     0.0226
_diffrn_reflns_av_sigmaI/netI     0.0203
_diffrn_reflns_theta_min     2.49
_diffrn_reflns_theta_max     27.48
_diffrn_reflns_theta_full     27.48
_diffrn_measured_fraction_theta_max     0.991
_diffrn_measured_fraction_theta_full     0.991
_diffrn_reflns_limit_h_min     -6
_diffrn_reflns_limit_h_max     6
_diffrn_reflns_limit_k_min     -20
_diffrn_reflns_limit_k_max     20
_diffrn_reflns_limit_l_min     -18
_diffrn_reflns_limit_l_max     24
_diffrn_standards_number     0
_diffrn_standards_interval_count     0
_diffrn_standards_interval_time     0
_diffrn_standards_decay_%     0
_refine_special_details     ?
_reflns_number_total     3405
_reflns_number_gt     3079
_reflns_threshold_expression     I>2\s(I)
_refine_ls_structure_factor_coef     Fsqd
_refine_ls_matrix_type     full
_refine_ls_R_factor_all     0.0341
_refine_ls_R_factor_gt     0.0296
_refine_ls_wR_factor_gt     0.0715
_refine_ls_wR_factor_ref     0.0746
_refine_ls_goodness_of_fit_ref     1.071
_refine_ls_restrained_S_all     1.071
_refine_ls_number_reflns     3405
_refine_ls_number_parameters     230
_refine_ls_number_restraints     1
_refine_ls_hydrogen_treatment     mixed
_refine_ls_weighting_scheme     calc
_refine_ls_weighting_details
         'calc w=1/[\s^2^(Fo^2^)+(0.0366P)^2^+0.9191P] where P=(Fo^2^+2Fc^2^)/3'
_atom_sites_solution_hydrogens     geom
_atom_sites_solution_primary     direct
_atom_sites_solution_secondary     difmap
_refine_ls_shift/su_max     0.005
_refine_ls_shift/su_mean     0.000
_refine_diff_density_max     0.502
_refine_diff_density_min     -0.847
_refine_ls_extinction_method     none
_refine_ls_extinction_coef     ?
loop_
    _atom_type_symbol
    _atom_type_description
    _atom_type_scat_dispersion_real
    _atom_type_scat_dispersion_imag
    _atom_type_scat_source
    'C' 'C' 0.0033 0.0016
                         'International Tables Vol C Tables 4.2.6.8 and 6.1.1.4'
    'H' 'H' 0.0000 0.0000
                         'International Tables Vol C Tables 4.2.6.8 and 6.1.1.4'
    'N' 'N' 0.0061 0.0033
                         'International Tables Vol C Tables 4.2.6.8 and 6.1.1.4'
    'O' 'O' 0.0106 0.0060
                         'International Tables Vol C Tables 4.2.6.8 and 6.1.1.4'
    'Ag' 'Ag' -0.8971 1.1015
                         'International Tables Vol C Tables 4.2.6.8 and 6.1.1.4'
_computing_data_collection     'CrystalClear (Rigaku, 2000)'
_computing_cell_refinement     'CrystalClear (Rigaku, 2000)'
_computing_data_reduction     'CrystalClear (Rigaku, 2000)'
_computing_structure_solution     'SHELXS97 (Sheldrick, 2008)'
_computing_structure_refinement     'SHELXL97 (Sheldrick, 2008)'
_computing_molecular_graphics     'CrystalStructure (Rigaku, 2000)'
_computing_publication_material     'SHELXL97 (Sheldrick, 2008)'
loop_
    _atom_site_type_symbol
    _atom_site_label
    _atom_site_fract_x
    _atom_site_fract_y
    _atom_site_fract_z
    _atom_site_U_iso_or_equiv
    _atom_site_adp_type
    _atom_site_calc_flag
    _atom_site_refinement_flags
    _atom_site_occupancy
    _atom_site_disorder_assembly
    _atom_site_disorder_group
    Ag Ag1 0.71244(4) 0.134099(11) 1.018347(10) 0.04125(9) Uani d . 1 . .
    C C1 1.1680(5) -0.15500(14) 1.13812(13) 0.0343(5) Uani d . 1 . .
    H H1A 1.2997 -0.1963 1.1336 0.041 Uiso calc R 1 . .
    C C2 1.0649(5) -0.14053(14) 1.20320(14) 0.0359(5) Uani d . 1 . .
    H H2A 1.1275 -0.1717 1.2418 0.043 Uiso calc R 1 . .
    C C3 0.8688(5) -0.07976(15) 1.21087(12) 0.0329(5) Uani d . 1 . .
    H H3B 0.7980 -0.0695 1.2545 0.039 Uiso calc R 1 . .
    C C4 0.7781(4) -0.03380(13) 1.15231(12) 0.0265(4) Uani d . 1 . .
    C C5 0.8913(5) -0.05275(13) 1.08884(12) 0.0324(5) Uani d . 1 . .
    H H5A 0.8300 -0.0232 1.0493 0.039 Uiso calc R 1 . .
    C C6 0.5728(4) 0.03242(13) 1.15806(11) 0.0264(4) Uani d . 1 . .
    C C7 0.3021(5) 0.13812(13) 1.13776(12) 0.0269(4) Uani d . 1 . .
    C C8 0.1575(5) 0.20687(14) 1.11051(13) 0.0347(5) Uani d . 1 . .
    H H8A 0.1860 0.2269 1.0656 0.042 Uiso calc R 1 . .
    C C9 -0.0299(5) 0.24392(16) 1.15313(14) 0.0386(6) Uani d . 1 . .
    H H9A -0.1287 0.2900 1.1365 0.046 Uiso calc R 1 . .
    C C10 -0.0745(5) 0.21380(16) 1.22058(14) 0.0383(6) Uani d . 1 . .
    H H10A -0.2039 0.2399 1.2474 0.046 Uiso calc R 1 . .
    C C11 0.0682(5) 0.14644(15) 1.24842(13) 0.0332(5) Uani d . 1 . .
    H H11A 0.0396 0.1267 1.2934 0.040 Uiso calc R 1 . .
    C C12 0.2577(4) 0.10963(13) 1.20541(11) 0.0264(4) Uani d . 1 . .
    C C13 0.5075(5) 0.32005(13) 0.96973(12) 0.0322(5) Uani d . 1 . .
    C C14 0.4884(5) 0.41435(13) 0.98108(11) 0.0271(4) Uani d . 1 . .
    C C15 0.3175(5) 0.47238(13) 0.94531(11) 0.0271(4) Uani d . 1 . .
    C C16 0.1144(5) 0.45603(15) 0.88456(12) 0.0320(5) Uani d . 1 . .
    C C17 0.3352(5) 0.55568(14) 0.96571(12) 0.0297(5) Uani d . 1 . .
    H H17A 0.2214 0.5939 0.9422 0.036 Uiso calc R 1 . .
    N N1 1.0845(4) -0.11132(12) 1.08101(11) 0.0347(4) Uani d . 1 . .
    N N2 0.5015(4) 0.08847(11) 1.10831(9) 0.0273(4) Uani d . 1 . .
    N N3 0.4299(4) 0.04296(11) 1.21627(9) 0.0273(4) Uani d . 1 . .
    H H3A 0.4443 0.0131 1.2537 0.033 Uiso calc R 1 . .
    O O1 0.6918(4) 0.28180(11) 1.00119(11) 0.0484(5) Uani d . 1 . .
    O O2 0.3341(4) 0.28260(11) 0.92949(12) 0.0486(5) Uani d D 1 . .
    H H2B 0.217(7) 0.316(2) 0.912(2) 0.082(13) Uiso d D 1 . .
    O O3 0.0298(4) 0.51666(11) 0.84962(9) 0.0440(4) Uani d . 1 . .
    O O4 0.0356(4) 0.38153(11) 0.87095(10) 0.0456(5) Uani d . 1 . .
loop_
    _atom_site_aniso_label
    _atom_site_aniso_U_11
    _atom_site_aniso_U_22
    _atom_site_aniso_U_33
    _atom_site_aniso_U_12
    _atom_site_aniso_U_13
    _atom_site_aniso_U_23
    Ag1 0.05515(15) 0.02899(12) 0.04086(13) 0.01185(8) 0.01680(9) 0.00789(7)
    C1 0.0358(12) 0.0225(10) 0.0449(14) 0.0059(9) 0.0042(10) 0.0043(9)
    C2 0.0383(13) 0.0301(12) 0.0393(13) 0.0058(10) 0.0011(10) 0.0093(9)
    C3 0.0362(12) 0.0305(12) 0.0320(12) 0.0041(10) 0.0018(9) 0.0010(9)
    C4 0.0274(11) 0.0187(9) 0.0333(11) -0.0010(8) 0.0010(8) -0.0001(8)
    C5 0.0411(13) 0.0216(10) 0.0347(12) 0.0054(9) 0.0037(10) 0.0026(8)
    C6 0.0283(11) 0.0205(10) 0.0303(11) -0.0005(8) -0.0007(8) -0.0007(8)
    C7 0.0263(11) 0.0219(10) 0.0323(11) -0.0002(8) -0.0002(8) -0.0008(8)
    C8 0.0368(13) 0.0280(11) 0.0386(13) 0.0034(10) -0.0037(10) 0.0050(9)
    C9 0.0372(13) 0.0284(12) 0.0492(15) 0.0097(10) -0.0073(11) -0.0006(10)
    C10 0.0324(12) 0.0360(13) 0.0463(14) 0.0081(10) 0.0001(10) -0.0107(10)
    C11 0.0319(12) 0.0337(12) 0.0339(12) 0.0015(9) 0.0014(9) -0.0027(9)
    C12 0.0259(11) 0.0223(10) 0.0307(11) 0.0005(8) -0.0023(8) -0.0012(8)
    C13 0.0455(14) 0.0189(10) 0.0327(12) 0.0017(9) 0.0057(10) -0.0001(8)
    C14 0.0379(12) 0.0173(9) 0.0261(10) 0.0030(8) 0.0037(9) 0.0002(7)
    C15 0.0347(12) 0.0219(10) 0.0249(10) 0.0022(9) 0.0035(8) 0.0003(8)
    C16 0.0380(13) 0.0309(11) 0.0269(11) 0.0029(9) 0.0012(9) -0.0016(9)
    C17 0.0400(13) 0.0207(10) 0.0282(11) 0.0055(9) -0.0013(9) 0.0031(8)
    N1 0.0428(12) 0.0208(9) 0.0410(11) 0.0040(8) 0.0082(9) 0.0028(8)
    N2 0.0303(10) 0.0220(9) 0.0297(9) 0.0025(7) 0.0020(7) 0.0016(7)
    N3 0.0304(10) 0.0244(9) 0.0272(9) 0.0038(7) 0.0014(7) 0.0023(7)
    O1 0.0691(13) 0.0194(8) 0.0554(11) 0.0126(8) -0.0126(10) 0.0003(7)
    O2 0.0545(12) 0.0220(8) 0.0680(13) 0.0009(8) -0.0133(10) -0.0091(8)
    O3 0.0638(12) 0.0335(9) 0.0334(9) 0.0062(9) -0.0137(8) -0.0009(7)
    O4 0.0538(12) 0.0345(9) 0.0471(11) -0.0065(8) -0.0147(9) -0.0035(8)
_geom_special_details     ?
loop_
    _geom_bond_atom_site_label_1
    _geom_bond_atom_site_label_2
    _geom_bond_site_symmetry_2
    _geom_bond_distance
    _geom_bond_publ_flag
    Ag1 N2 . 2.1663(18) yes
    Ag1 N1 3_757 2.207(2) yes
    Ag1 O1 . 2.3889(18) yes
    C1 N1 . 1.344(3) ?
    C1 C2 . 1.379(4) ?
    C1 H1A . 0.9300 ?
    C2 C3 . 1.379(3) ?
    C2 H2A . 0.9300 ?
    C3 C4 . 1.395(3) ?
    C3 H3B . 0.9300 ?
    C4 C5 . 1.386(3) ?
    C4 C6 . 1.468(3) ?
    C5 N1 . 1.344(3) ?
    C5 H5A . 0.9300 ?
    C6 N3 . 1.347(3) ?
    C6 N2 . 1.342(3) ?
    C7 C8 . 1.397(3) ?
    C7 N2 . 1.395(3) ?
    C7 C12 . 1.394(3) ?
    C8 C9 . 1.384(4) ?
    C8 H8A . 0.9300 ?
    C9 C10 . 1.400(4) ?
    C9 H9A . 0.9300 ?
    C10 C11 . 1.379(3) ?
    C10 H10A . 0.9300 ?
    C11 C12 . 1.394(3) ?
    C11 H11A . 0.9300 ?
    C12 N3 . 1.370(3) ?
    C13 O1 . 1.226(3) ?
    C13 O2 . 1.271(3) ?
    C13 C14 . 1.529(3) ?
    C14 C17 3_667 1.390(3) ?
    C14 C15 . 1.407(3) ?
    C15 C17 . 1.391(3) ?
    C15 C16 . 1.518(3) ?
    C16 O3 . 1.239(3) ?
    C16 O4 1 1.277(3) ?
    C16 O4 . 1.277(3) ?
    C17 H17A . 0.9300 ?
    N3 O3 4_666 2.742(3) ?
    N3 H3A . 0.8600 ?
    O2 O4 1 2.399(3) ?
    O2 H2B . 0.846(19) ?
loop_
    _geom_angle_atom_site_label_1
    _geom_angle_atom_site_label_2
    _geom_angle_atom_site_label_3
    _geom_angle_site_symmetry_1
    _geom_angle_site_symmetry_3
    _geom_angle
    _geom_angle_publ_flag
    N2 Ag1 N1 . 3_757 150.61(7) yes
    N2 Ag1 O1 . . 115.06(7) yes
    N1 Ag1 O1 3_757 . 93.66(7) yes
    N1 C1 C2 . . 122.1(2) ?
    N1 C1 H1A . . 118.9 ?
    C2 C1 H1A . . 118.9 ?
    C3 C2 C1 . . 119.8(2) ?
    C3 C2 H2A . . 120.1 ?
    C1 C2 H2A . . 120.1 ?
    C2 C3 C4 . . 119.1(2) ?
    C2 C3 H3B . . 120.4 ?
    C4 C3 H3B . . 120.4 ?
    C5 C4 C3 . . 117.3(2) ?
    C5 C4 C6 . . 121.6(2) ?
    C3 C4 C6 . . 121.1(2) ?
    N1 C5 C4 . . 124.0(2) ?
    N1 C5 H5A . . 118.0 ?
    C4 C5 H5A . . 118.0 ?
    N3 C6 N2 . . 111.75(19) ?
    N3 C6 C4 . . 122.18(19) ?
    N2 C6 C4 . . 126.1(2) ?
    C8 C7 N2 . . 130.6(2) ?
    C8 C7 C12 . . 120.4(2) ?
    N2 C7 C12 . . 108.97(19) ?
    C9 C8 C7 . . 117.2(2) ?
    C9 C8 H8A . . 121.4 ?
    C7 C8 H8A . . 121.4 ?
    C8 C9 C10 . . 121.7(2) ?
    C8 C9 H9A . . 119.2 ?
    C10 C9 H9A . . 119.2 ?
    C11 C10 C9 . . 121.9(2) ?
    C11 C10 H10A . . 119.1 ?
    C9 C10 H10A . . 119.1 ?
    C10 C11 C12 . . 116.3(2) ?
    C10 C11 H11A . . 121.9 ?
    C12 C11 H11A . . 121.9 ?
    N3 C12 C11 . . 131.3(2) ?
    N3 C12 C7 . . 106.02(18) ?
    C11 C12 C7 . . 122.7(2) ?
    O1 C13 O2 . . 121.3(2) ?
    O1 C13 C14 . . 118.2(2) ?
    O2 C13 C14 . . 120.5(2) ?
    C17 C14 C15 3_667 . 117.68(19) ?
    C17 C14 C13 3_667 . 113.86(19) ?
    C15 C14 C13 . . 128.5(2) ?
    C17 C15 C14 . . 117.9(2) ?
    C17 C15 C16 . . 114.22(19) ?
    C14 C15 C16 . . 127.83(19) ?
    O3 C16 O4 . 1 122.1(2) ?
    O3 C16 O4 . . 122.1(2) ?
    O3 C16 C15 . . 118.0(2) ?
    O4 C16 C15 1 . 119.9(2) ?
    O4 C16 C15 . . 119.9(2) ?
    C15 C17 C14 . 3_667 124.4(2) ?
    C15 C17 H17A . . 117.8 ?
    C14 C17 H17A 3_667 . 117.8 ?
    C5 N1 C1 . . 117.7(2) ?
    C5 N1 Ag1 . 3_757 123.69(16) ?
    C1 N1 Ag1 . 3_757 118.53(16) ?
    C6 N2 C7 . . 105.18(18) ?
    C6 N2 Ag1 . . 131.88(15) ?
    C7 N2 Ag1 . . 119.44(14) ?
    C6 N3 C12 . . 108.07(18) ?
    C6 N3 O3 . 4_666 129.98(14) ?
    C12 N3 O3 . 4_666 119.74(14) ?
    C6 N3 H3A . . 126.0 ?
    C12 N3 H3A . . 126.0 ?
    C13 O1 Ag1 . . 125.98(17) ?
    C13 O2 O4 . 1 110.37(15) ?
    C13 O2 H2B . . 111(3) ?
loop_
    _geom_torsion_atom_site_label_1
    _geom_torsion_atom_site_label_2
    _geom_torsion_atom_site_label_3
    _geom_torsion_atom_site_label_4
    _geom_torsion_site_symmetry_1
    _geom_torsion_site_symmetry_2
    _geom_torsion_site_symmetry_3
    _geom_torsion_site_symmetry_4
    _geom_torsion
    _geom_torsion_publ_flag
    N1 C1 C2 C3 . . . . 0.3(4) ?
    C1 C2 C3 C4 . . . . 0.0(4) ?
    C2 C3 C4 C5 . . . . 0.4(3) ?
    C2 C3 C4 C6 . . . . -179.0(2) ?
    C3 C4 C5 N1 . . . . -1.1(4) ?
    C6 C4 C5 N1 . . . . 178.3(2) ?
    C5 C4 C6 N3 . . . . 169.4(2) ?
    C3 C4 C6 N3 . . . . -11.2(3) ?
    C5 C4 C6 N2 . . . . -10.2(3) ?
    C3 C4 C6 N2 . . . . 169.2(2) ?
    N2 C7 C8 C9 . . . . -179.8(2) ?
    C12 C7 C8 C9 . . . . -0.6(3) ?
    C7 C8 C9 C10 . . . . -0.3(4) ?
    C8 C9 C10 C11 . . . . 0.9(4) ?
    C9 C10 C11 C12 . . . . -0.5(4) ?
    C10 C11 C12 N3 . . . . -179.8(2) ?
    C10 C11 C12 C7 . . . . -0.4(4) ?
    C8 C7 C12 N3 . . . . -179.5(2) ?
    N2 C7 C12 N3 . . . . -0.1(2) ?
    C8 C7 C12 C11 . . . . 0.9(4) ?
    N2 C7 C12 C11 . . . . -179.7(2) ?
    O1 C13 C14 C17 . . . 3_667 -8.4(3) ?
    O2 C13 C14 C17 . . . 3_667 170.6(2) ?
    O1 C13 C14 C15 . . . . 172.0(2) ?
    O2 C13 C14 C15 . . . . -9.0(4) ?
    C17 C14 C15 C17 3_667 . . . -0.3(4) ?
    C13 C14 C15 C17 . . . . 179.3(2) ?
    C17 C14 C15 C16 3_667 . . . 178.2(2) ?
    C13 C14 C15 C16 . . . . -2.1(4) ?
    C17 C15 C16 O3 . . . . 15.1(3) ?
    C14 C15 C16 O3 . . . . -163.5(2) ?
    C17 C15 C16 O4 . . . 1 -164.8(2) ?
    C14 C15 C16 O4 . . . 1 16.6(4) ?
    C17 C15 C16 O4 . . . . -164.8(2) ?
    C14 C15 C16 O4 . . . . 16.6(4) ?
    C14 C15 C17 C14 . . . 3_667 0.3(4) ?
    C16 C15 C17 C14 . . . 3_667 -178.4(2) ?
    C4 C5 N1 C1 . . . . 1.3(4) ?
    C4 C5 N1 Ag1 . . . 3_757 -174.85(17) ?
    C2 C1 N1 C5 . . . . -0.9(4) ?
    C2 C1 N1 Ag1 . . . 3_757 175.50(19) ?
    N3 C6 N2 C7 . . . . 0.7(2) ?
    C4 C6 N2 C7 . . . . -179.8(2) ?
    N3 C6 N2 Ag1 . . . . 158.67(15) ?
    C4 C6 N2 Ag1 . . . . -21.7(3) ?
    C8 C7 N2 C6 . . . . 179.0(2) ?
    C12 C7 N2 C6 . . . . -0.3(2) ?
    C8 C7 N2 Ag1 . . . . 17.7(3) ?
    C12 C7 N2 Ag1 . . . . -161.64(14) ?
    N1 Ag1 N2 C6 3_757 . . . 57.2(3) ?
    O1 Ag1 N2 C6 . . . . -135.92(19) ?
    N1 Ag1 N2 C7 3_757 . . . -147.28(17) ?
    O1 Ag1 N2 C7 . . . . 19.57(18) ?
    N2 C6 N3 C12 . . . . -0.8(2) ?
    C4 C6 N3 C12 . . . . 179.6(2) ?
    N2 C6 N3 O3 . . . 4_666 -163.40(15) ?
    C4 C6 N3 O3 . . . 4_666 17.0(3) ?
    C11 C12 N3 C6 . . . . -180.0(2) ?
    C7 C12 N3 C6 . . . . 0.5(2) ?
    C11 C12 N3 O3 . . . 4_666 -15.2(3) ?
    C7 C12 N3 O3 . . . 4_666 165.26(14) ?
    O2 C13 O1 Ag1 . . . . -15.7(4) ?
    C14 C13 O1 Ag1 . . . . 163.34(15) ?
    N2 Ag1 O1 C13 . . . . -85.5(2) ?
    N1 Ag1 O1 C13 3_757 . . . 88.1(2) ?
    O1 C13 O2 O4 . . . 1 -175.0(2) ?
    C14 C13 O2 O4 . . . 1 6.0(3) ?
    O3 C16 O4 O4 . . . 1 0.0(4) ?
    C15 C16 O4 O4 . . . 1 0.0(3) ?
loop_
    _geom_hbond_atom_site_label_D
    _geom_hbond_atom_site_label_H
    _geom_hbond_atom_site_label_A
    _geom_hbond_site_symmetry_A
    _geom_hbond_distance_DH
    _geom_hbond_distance_HA
    _geom_hbond_distance_DA
    _geom_hbond_angle_DHA
    _geom_hbond_publ_flag
    O2 H2B O4 1 0.846(19) 1.56(2) 2.399(3) 171(4) yes
    N3 H3A O3 4_666 0.86 1.92 2.742(3) 159.4 yes
data_global
_journal_date_recd_electronic     2007-12-24
_journal_date_accepted     2008-02-21
_journal_name_full     'Acta Crystallographica, Section E'
_journal_year     2008
_journal_volume     64
_journal_issue      3
_journal_page_first     m498
_journal_page_last     m499
_journal_paper_category     QM
_journal_coeditor_code     BH2158
_publ_contact_author_name     'Dr. Jie Chen'
_publ_contact_author_address
;  School of Chemistry and Chemical Engineering
  Jiangsu University
  Zhenjiang 212013
  People's Republic of China
;
_publ_contact_author_email     yq014@163.com
_publ_contact_author_fax     +86-591-83792747
_publ_contact_author_phone     +86-591-83792747
_publ_section_title
;\
<i>catena</i>-Poly[[bis[\m-2-(3-pyridyl)-1<i>H</i>-benzimidazole]-\
\k^2^<i>N</i>^2^:\
<i>N</i>^3^;\k^2^<i>N</i>^3^:<i>N</i>^2^-disilver(I)]-\m-2,5-\
dicarboxybenzene-1,4-dicarboxylato-\k^2^<i>O</i>^2^:<i>O</i>^5^]
;
loop_
    _publ_author_name
    _publ_author_footnote
    _publ_author_address
    "Chen, Jie"
;
Alternative address: Fuzhou University,
Fuzhou,
Fujian 350002
People's Republic of China
;
;
Department of Civil Engineering
Fujian University of Technology
Fuzhou
Fujian 350002
People's Republic of China
;
