# Supplementary material for: catena-Poly[[bis­[μ-2-(3-pyrid­yl)-1H-benzimidazole]-κ2 N 2:N 3;κ2 N 3:N 2-disilver(I)]-μ-2,5-dicarboxy­benzene-1,4-dicarboxyl­ato-κ2 O 2:O 5]
Source: Acta Crystallogr Sect E Struct Rep Online. 2008 Feb 27;64(Pt 3):m498–9. doi: 10.1107/S1600536808004984 (PMC2960835; doi:10.1107/S1600536808004984)
Supplement: Supplementary file 2 [file e-64-0m498-Isup2.hkl]

# 
# h,k,l, Fc-squared, Fo-squared, sigma(Fo-squared) and status flag 
# 
data_I
_shelx_title ' d in P2(1)/n' 
_shelx_refln_list_code          4 
_shelx_F_calc_maximum      188.35 
_exptl_crystal_F_000       852.00 
_reflns_d_resolution_high  0.7700 
 
loop_ 
 _symmetry_equiv_pos_as_xyz 
 'x, y, z' 
 '-x+1/2, y+1/2, -z+1/2' 
 '-x, -y, -z' 
 'x-1/2, -y-1/2, z-1/2' 
 
_cell_length_a     4.8940 
_cell_length_b    16.0109 
_cell_length_c    19.0774 
_cell_angle_alpha  90.000 
_cell_angle_beta   92.393 
_cell_angle_gamma  90.000 
 
_shelx_F_squared_multiplier     1.000 
 
loop_ 
 _refln_index_h 
 _refln_index_k 
 _refln_index_l 
 _refln_F_squared_calc 
 _refln_F_squared_meas 
 _refln_F_squared_sigma 
 _refln_observed_status 
   2   0   0     3786.56     3519.94     24.94 o 
   4   0   0     1196.69     1218.80     31.32 o 
   6   0   0        2.28        9.45      8.77 o 
   1   1   0      477.16      512.71      8.37 o 
   2   1   0      837.53      801.17     14.24 o 
   3   1   0       39.84       52.90      2.90 o 
   4   1   0     1190.23     1246.68     25.65 o 
   5   1   0      276.05      265.11     11.92 o 
   6   1   0       36.06       32.14     12.23 o 
   0   2   0     1061.27     1090.10     12.63 o 
   1   2   0    13624.77    12951.59     81.45 o 
   2   2   0     1650.22     1610.63     16.71 o 
   3   2   0     1170.99     1075.10     12.26 o 
   4   2   0       25.13       30.22      5.77 o 
   5   2   0      153.63      141.07      9.19 o 
   6   2   0       16.89       17.78      8.54 o 
   1   3   0     6933.86     7095.97     35.36 o 
   2   3   0     3394.34     3265.63     22.09 o 
   3   3   0     2965.37     3049.03     25.01 o 
   4   3   0      295.53      298.73     10.92 o 
   5   3   0     1086.82     1093.83     40.32 o 
   6   3   0       24.73       34.58     15.35 o 
   0   4   0    22291.49    22400.31    190.35 o 
   1   4   0     5016.99     4961.16     37.98 o 
   2   4   0     5971.04     5791.96     43.30 o 
   3   4   0      136.14      116.94      6.48 o 
   4   4   0     1309.42     1306.22     25.42 o 
   5   4   0       34.01       23.45      6.39 o 
   6   4   0        9.27        3.70     10.71 o 
   1   5   0     1170.18     1163.61     13.26 o 
   2   5   0       66.29       42.54      3.43 o 
   3   5   0     1960.25     1968.33     31.25 o 
   4   5   0      126.39      128.34      7.86 o 
   5   5   0      891.38      940.43     29.01 o 
   6   5   0      308.08      309.50     28.96 o 
   0   6   0      308.38      262.78     14.54 o 
   1   6   0    18134.93    17974.61    116.91 o 
   2   6   0     1651.48     1640.32     14.62 o 
   3   6   0     1240.58     1192.34     18.30 o 
   4   6   0      117.69      111.93     11.45 o 
   5   6   0       66.01       86.58     16.10 o 
   6   6   0       39.56       30.06     18.11 o 
   1   7   0     3776.96     3885.84     27.71 o 
   2   7   0       29.95       21.80      5.79 o 
   3   7   0     3635.10     3614.36     56.23 o 
   4   7   0      382.56      384.75     13.48 o 
   5   7   0      714.18      833.79     38.07 o 
   0   8   0    13077.62    13030.40     99.95 o 
   1   8   0     3236.12     3280.58     37.76 o 
   2   8   0     3416.92     3447.23     34.17 o 
   3   8   0     1699.37     1694.42     29.29 o 
   4   8   0     1080.67     1126.79     50.42 o 
   5   8   0       14.87       19.50      9.33 o 
   1   9   0      152.60      130.22      6.44 o 
   2   9   0      392.51      355.17      8.47 o 
   3   9   0       17.64       23.41      5.18 o 
   4   9   0      340.35      325.28     14.93 o 
   5   9   0      267.86      284.13     77.21 o 
   0  10   0     3630.30     3794.99    147.58 o 
   1  10   0     5927.69     5793.44     69.57 o 
   2  10   0     1820.01     1793.30     28.15 o 
   3  10   0       41.87       48.85      6.77 o 
   4  10   0       31.97       25.27     14.90 o 
   5  10   0        4.24        8.99      7.61 o 
   1  11   0      108.01       80.69      6.83 o 
   2  11   0        5.17        4.96      2.69 o 
   3  11   0      471.49      419.12     15.95 o 
   4  11   0      175.49      180.52     12.50 o 
   5  11   0      199.04      223.01     25.81 o 
   0  12   0    11705.34    12533.13    314.40 o 
   1  12   0     1554.99     1615.57     26.26 o 
   2  12   0     3797.53     3957.51     69.58 o 
   3  12   0     1337.99     1272.38     29.98 o 
   4  12   0        5.84        7.34      4.79 o 
   5  12   0      222.12      218.19     22.04 o 
   1  13   0      849.78      846.87     28.10 o 
   2  13   0     1285.22     1253.05     30.29 o 
   3  13   0       90.75       76.29     10.28 o 
   4  13   0      695.32      737.84     73.67 o 
   0  14   0     2143.70     2208.85     53.42 o 
   1  14   0      851.95      802.86     25.64 o 
   2  14   0     2184.20     2246.20     46.66 o 
   3  14   0      197.52      198.38     13.78 o 
   4  14   0       49.26       44.53      9.45 o 
   1  15   0       41.91       27.65      4.13 o 
   2  15   0      237.49      234.60     15.49 o 
   3  15   0      797.93      801.50     29.46 o 
   4  15   0       46.53       66.36     14.47 o 
   0  16   0       10.64        7.99     11.42 o 
   1  16   0     1423.82     1491.04     40.38 o 
   2  16   0      131.81      120.92     13.46 o 
   3  16   0      855.18      856.91     65.54 o 
   4  16   0       12.11       19.32     18.05 o 
   1  17   0        1.60        7.59      7.13 o 
   2  17   0      315.47      288.36     35.01 o 
   3  17   0      101.76      114.60     16.11 o 
   0  18   0     1483.92     1602.26     78.33 o 
   1  18   0      413.16      349.89     22.67 o 
   2  18   0      363.72      381.52     26.12 o 
   3  18   0       83.08       58.74     26.09 o 
   1  19   0      188.07      197.34     19.07 o 
   2  19   0        0.28       13.68      7.04 o 
   0  20   0      200.10      201.03     26.65 o 
   1  20   0      791.99      884.19     40.24 o 
  -5   0   1     2022.12     2083.67     57.70 o 
  -3   0   1     3117.23     2863.02     47.24 o 
  -1   0   1     3734.54     3515.30     30.84 o 
   1   0   1       50.24       43.98      4.61 o 
   3   0   1     4035.66     4052.43     66.05 o 
   5   0   1     2077.88     2230.89    114.43 o 
  -6   1   1       68.97       45.50      8.49 o 
  -5   1   1       82.83       81.17      7.29 o 
  -4   1   1      840.83      802.95     18.37 o 
  -3   1   1     1142.60      998.75     16.33 o 
  -2   1   1     5550.71     5336.62     29.30 o 
  -1   1   1    10461.21    10124.23     41.15 o 
   1   1   1    12828.93    12768.51     59.08 o 
   2   1   1     7193.54     7224.02     36.21 o 
   3   1   1     2563.02     2526.09     20.24 o 
   4   1   1        0.83        9.39      2.76 o 
   5   1   1      284.45      288.69     12.21 o 
   6   1   1       93.24       84.64     14.45 o 
  -6   2   1      270.15      260.70     15.70 o 
  -5   2   1       34.52       33.52      6.51 o 
  -4   2   1     3886.66     3942.62     46.68 o 
  -3   2   1      146.03      137.91      7.37 o 
  -2   2   1      825.63      686.26      8.85 o 
  -1   2   1      711.04      737.16      7.57 o 
   0   2   1     6578.72     6504.79     34.89 o 
   1   2   1     1976.73     1944.83     28.16 o 
   2   2   1     1598.75     1473.26     20.70 o 
   3   2   1      169.68      154.76      5.66 o 
   4   2   1      563.13      543.89     14.43 o 
   5   2   1       37.17       39.53      6.88 o 
   6   2   1       79.51       82.33     20.41 o 
  -6   3   1       13.46       14.44      8.49 o 
  -5   3   1        7.15        8.35      3.99 o 
  -4   3   1      312.80      286.39     10.77 o 
  -3   3   1      376.55      334.38      7.84 o 
  -2   3   1     4554.48     4332.30     41.73 o 
  -1   3   1     2128.92     2357.69     21.57 o 
   0   3   1    22326.21    21234.76    153.66 o 
   2   3   1    15162.81    15489.43     65.94 o 
   3   3   1     1600.25     1581.85     25.64 o 
   4   3   1      286.38      271.43     10.15 o 
   5   3   1        1.06       10.52     11.42 o 
   6   3   1        5.07        5.32      5.34 o 
  -6   4   1        4.28        5.02      7.79 o 
  -5   4   1      470.64      503.56     21.94 o 
  -4   4   1       15.07       16.88      3.49 o 
  -3   4   1     1931.43     1763.61     20.26 o 
  -2   4   1      635.28      644.21      9.37 o 
  -1   4   1      569.70      713.76      9.69 o 
   0   4   1      611.95      632.25     11.51 o 
   1   4   1     6641.06     6752.17     43.86 o 
   2   4   1      188.05      232.10      5.77 o 
   3   4   1      168.71      139.72      5.36 o 
   4   4   1      180.74      174.28      8.69 o 
   5   4   1     1602.93     1716.19    168.62 o 
   6   4   1        2.13       18.46     10.65 o 
  -6   5   1       50.99       57.67     14.50 o 
  -5   5   1       44.36       54.90      8.95 o 
  -4   5   1      305.57      316.93     20.27 o 
  -3   5   1     1724.07     1661.81     39.06 o 
  -2   5   1     1822.24     1862.17     15.97 o 
  -1   5   1    18629.00    18166.47     83.06 o 
   0   5   1    16574.16    15938.83    285.24 o 
   1   5   1    17823.73    17686.38     94.36 o 
   2   5   1     3043.23     3279.87     35.12 o 
   3   5   1     2205.50     2211.70     46.91 o 
   4   5   1       12.03       13.77      3.48 o 
   5   5   1      408.44      407.43     39.39 o 
   6   5   1        1.40        8.52      6.87 o 
  -6   6   1       70.74       75.84     15.66 o 
  -5   6   1       21.91       15.61      6.78 o 
  -4   6   1     3085.54     3244.89     59.94 o 
  -3   6   1      804.25      808.93     18.45 o 
  -2   6   1     1711.66     1724.73     15.76 o 
  -1   6   1      480.33      577.28      9.44 o 
   0   6   1        0.81       -1.86      3.57 o 
   1   6   1      146.49      113.12      4.61 o 
   2   6   1      171.68      244.80      8.73 o 
   3   6   1       45.58       43.26      3.52 o 
   4   6   1      150.93      144.54      9.49 o 
   5   6   1       13.22       13.76      7.55 o 
   6   6   1      132.95      175.07     20.82 o 
  -5   7   1       70.94       90.81     11.69 o 
  -4   7   1     1546.77     1583.90     37.99 o 
  -3   7   1      220.45      230.74      8.11 o 
  -2   7   1     4426.23     4257.38     35.21 o 
  -1   7   1     3694.46     3822.28     26.88 o 
   0   7   1    22834.56    21917.08    262.30 o 
   1   7   1     3084.38     3098.71     23.46 o 
   2   7   1    21245.93    22268.47    437.72 o 
   3   7   1       24.83       27.76      3.29 o 
   4   7   1       76.75       80.04      7.51 o 
   5   7   1        8.16       12.90      8.49 o 
  -5   8   1      315.91      389.06     31.52 o 
  -4   8   1       37.07       36.75      7.81 o 
  -3   8   1     4201.43     4255.03     58.59 o 
  -2   8   1       96.79       89.07      6.28 o 
  -1   8   1      473.93      632.49     10.23 o 
   0   8   1      355.63      370.89     11.55 o 
   1   8   1        2.68        1.86      2.91 o 
   2   8   1       61.08       54.20      3.61 o 
   3   8   1     3202.85     3289.29     71.56 o 
   4   8   1      236.35      225.50     15.83 o 
   5   8   1      163.86      192.22     18.58 o 
  -5   9   1      116.13      130.84     18.17 o 
  -4   9   1        2.08       13.38      5.79 o 
  -3   9   1      296.32      309.17     11.32 o 
  -2   9   1       30.21       26.20      3.28 o 
  -1   9   1     5689.96     5312.77     41.97 o 
   0   9   1      153.21      153.44      8.04 o 
   1   9   1     8128.29     8171.62     95.46 o 
   2   9   1      110.25      105.78      4.52 o 
   3   9   1     2416.40     2459.46     60.89 o 
   4   9   1        3.38        6.00      4.52 o 
   5   9   1      108.74       76.34     23.67 o 
  -5  10   1       33.29       34.40     13.63 o 
  -4  10   1      788.88      821.42     40.35 o 
  -3  10   1     1186.41     1138.46     29.89 o 
  -2  10   1     2083.26     1991.54     31.33 o 
  -1  10   1       21.57       30.55      3.46 o 
   0  10   1     1785.74     1946.08     31.37 o 
   1  10   1       71.88       72.40      7.31 o 
   2  10   1      524.76      481.54      9.90 o 
   3  10   1       13.38        8.94      8.44 o 
   4  10   1     1717.55     1769.65     41.98 o 
   5  10   1       48.31       54.57     12.18 o 
  -5  11   1        0.10        7.99      6.16 o 
  -4  11   1      935.93      966.88     38.74 o 
  -3  11   1       16.85       19.66      5.84 o 
  -2  11   1     1959.56     1986.62     32.73 o 
  -1  11   1        2.75        4.92      2.41 o 
   0  11   1     7435.78     7839.00    105.40 o 
   1  11   1        4.12        4.58      3.28 o 
   2  11   1     2264.16     2316.37     65.32 o 
   3  11   1      378.33      353.40     15.65 o 
   4  11   1      690.50      673.00     22.76 o 
   5  11   1        0.76        6.80      7.30 o 
  -5  12   1      306.41      345.37     33.43 o 
  -4  12   1       57.71       31.34     10.14 o 
  -3  12   1     2200.42     2191.14     54.31 o 
  -2  12   1       12.15       10.71      3.99 o 
  -1  12   1      129.23      122.22      8.05 o 
   0  12   1       42.35       48.51      6.59 o 
   1  12   1       26.20       24.05      6.05 o 
   2  12   1        1.07        8.58      6.39 o 
   3  12   1     1789.88     1825.72     46.67 o 
   4  12   1        2.27       11.87      4.56 o 
   5  12   1      285.23      323.34     25.29 o 
  -4  13   1       20.32       18.27      9.91 o 
  -3  13   1     1959.36     2014.32     76.00 o 
  -2  13   1        4.90       12.19      6.28 o 
  -1  13   1     3441.04     3457.84     45.04 o 
   0  13   1       57.34       45.98      7.32 o 
   1  13   1     5054.77     5175.56     61.89 o 
   2  13   1       32.95       32.40      7.18 o 
   3  13   1     1726.43     1765.31     42.73 o 
   4  13   1      112.28       93.20     11.74 o 
  -4  14   1      361.32      362.04     22.65 o 
  -3  14   1      562.84      586.85     88.15 o 
  -2  14   1      479.21      454.54     20.18 o 
  -1  14   1      174.74      187.24      8.56 o 
   0  14   1      195.32      179.14     13.28 o 
   1  14   1      131.95      139.86      7.62 o 
   2  14   1       97.16       98.50     11.75 o 
   3  14   1      212.51      214.83     14.25 o 
   4  14   1      416.43      410.31     19.64 o 
  -4  15   1      109.95      114.33     16.04 o 
  -3  15   1       54.74       75.07     18.16 o 
  -2  15   1     1958.31     1960.25    152.73 o 
  -1  15   1      301.30      334.59     14.21 o 
   0  15   1     3378.49     3353.94     63.86 o 
   1  15   1       90.15       65.78      9.23 o 
   2  15   1     2107.92     2049.05    108.12 o 
   3  15   1       44.50       53.37      8.53 o 
   4  15   1      152.64      140.47     28.31 o 
  -4  16   1       74.97       83.78     20.75 o 
  -3  16   1      417.07      416.55     25.58 o 
  -2  16   1      945.95      876.31     35.45 o 
  -1  16   1       11.62       13.39      9.44 o 
   0  16   1        9.94        9.78      5.42 o 
   1  16   1        0.16       11.77      8.17 o 
   2  16   1      122.82      112.72     12.14 o 
   3  16   1      474.43      501.87     33.39 o 
   4  16   1      117.22      106.77     15.91 o 
  -3  17   1      159.97      155.08     27.10 o 
  -2  17   1       19.56       10.56      8.94 o 
  -1  17   1     2191.10     2300.96     59.86 o 
   0  17   1      229.66      253.63     19.81 o 
   1  17   1     1007.24     1053.88     35.97 o 
   2  17   1      103.94       97.44     11.16 o 
   3  17   1      591.84      639.51     36.87 o 
  -3  18   1      109.11       91.81     15.77 o 
  -2  18   1      365.58      322.67     23.73 o 
  -1  18   1      483.62      519.66     27.60 o 
   0  18   1       64.17       69.04     14.68 o 
   1  18   1       45.59       55.01     14.17 o 
   2  18   1       16.72       17.47     10.78 o 
   3  18   1        4.76       12.70     11.45 o 
  -2  19   1     1050.05     1088.54     46.37 o 
  -1  19   1        4.16       10.63      7.68 o 
   0  19   1     1030.33     1049.23     39.84 o 
   1  19   1      133.48      136.90     14.62 o 
   2  19   1      982.15      988.14     71.50 o 
  -1  20   1      627.92      617.46     56.88 o 
   0  20   1       73.62       53.48     22.49 o 
   1  20   1       36.69       33.66     13.41 o 
  -6   0   2      199.32      220.72     26.04 o 
  -4   0   2      101.57      110.20     12.17 o 
  -2   0   2    15655.26    14969.98    105.56 o 
   2   0   2    19938.56    19816.00    128.25 o 
   4   0   2     2443.44     2482.53     92.81 o 
   6   0   2      255.12      214.64     32.17 o 
  -6   1   2      209.62      217.86     14.78 o 
  -5   1   2      265.09      259.47     12.19 o 
  -4   1   2     2069.06     2037.09     30.53 o 
  -3   1   2     3176.75     3001.08     33.61 o 
  -2   1   2     5614.18     5438.06     29.23 o 
  -1   1   2     2489.94     2546.74     27.90 o 
   0   1   2      125.28      137.00      1.82 o 
   1   1   2        2.20        4.62      1.58 o 
   2   1   2     1069.67      986.21     13.52 o 
   3   1   2      176.78      175.44      4.88 o 
   4   1   2      195.59      198.54     10.43 o 
   5   1   2       76.72       70.37     11.25 o 
   6   1   2      187.82      171.53     18.19 o 
  -6   2   2       44.74       49.95     13.27 o 
  -5   2   2       12.82       13.43      3.38 o 
  -4   2   2        0.28        8.33      4.36 o 
  -3   2   2     1461.15     1397.11     25.47 o 
  -2   2   2       81.41       66.52      7.09 o 
  -1   2   2    10229.99     9801.22     46.62 o 
   0   2   2     2052.75     2109.15     16.00 o 
   2   2   2     2996.92     3055.28     51.43 o 
   3   2   2     5496.31     5634.64     54.72 o 
   4   2   2      237.18      224.93     10.78 o 
   5   2   2      699.81      691.74     72.09 o 
   6   2   2        0.48        6.59      8.52 o 
  -6   3   2       36.92       41.89     14.23 o 
  -5   3   2      233.16      228.14     11.47 o 
  -4   3   2     1832.21     1829.59     35.94 o 
  -3   3   2     2100.73     2010.71     26.63 o 
  -2   3   2     2142.88     1981.61     18.70 o 
  -1   3   2     1068.12     1011.99     12.39 o 
   0   3   2     1015.24     1032.15     14.04 o 
   1   3   2    11233.40    11567.24     63.33 o 
   2   3   2       98.12      108.08     19.85 o 
   3   3   2      581.27      547.93     10.60 o 
   4   3   2      125.59      127.24      8.74 o 
   5   3   2       75.13       75.47     14.05 o 
   6   3   2       72.97       67.72     12.19 o 
  -6   4   2        0.40       10.51      5.98 o 
  -5   4   2        7.92       11.51      6.24 o 
  -4   4   2     1373.02     1408.24     27.16 o 
  -3   4   2      137.20      126.81      8.42 o 
  -2   4   2     1530.51     1360.61     12.85 o 
  -1   4   2     1428.22     1473.15     16.88 o 
   0   4   2    13243.12    12620.48     57.74 o 
   1   4   2     1677.99     2013.94     28.34 o 
   2   4   2     4173.27     3779.10     71.75 o 
   3   4   2     1106.69     1073.13     14.45 o 
   4   4   2      546.92      533.81     24.08 o 
   5   4   2        0.25        6.99      8.64 o 
   6   4   2       20.71       10.98      7.05 o 
  -6   5   2      240.06      287.78     21.70 o 
  -5   5   2       17.16       22.10      5.90 o 
  -4   5   2     1706.49     1699.36     45.29 o 
  -3   5   2     2322.86     2419.18     30.11 o 
  -2   5   2     9080.78     9482.93     50.90 o 
  -1   5   2     3520.30     3316.48     29.73 o 
   0   5   2        2.71       28.18     15.75 o 
   1   5   2      325.82      325.00      5.11 o 
   2   5   2     2467.68     2914.76     38.80 o 
   3   5   2      975.98      984.81     26.52 o 
   4   5   2     1595.83     1645.09     37.92 o 
   5   5   2      875.16      918.56    113.11 o 
   6   5   2       75.34       93.52     22.49 o 
  -6   6   2       12.65       13.40     10.11 o 
  -5   6   2       38.79       44.37      8.02 o 
  -4   6   2      218.50      224.23     10.58 o 
  -3   6   2      644.62      617.02     13.38 o 
  -2   6   2     1109.95     1135.93     12.75 o 
  -1   6   2    20957.69    20733.58     76.76 o 
   0   6   2      276.90      243.73     10.08 o 
   1   6   2    14676.78    14770.00     69.07 o 
   2   6   2     2921.58     3021.05     45.70 o 
   3   6   2     4601.79     4674.08    116.78 o 
   4   6   2      172.45      170.49     10.03 o 
   5   6   2      199.00      210.84     23.62 o 
   6   6   2       11.78       13.34      6.88 o 
  -5   7   2      511.56      532.85     26.32 o 
  -4   7   2     1141.51     1184.57     31.09 o 
  -3   7   2     4069.38     4226.18     56.20 o 
  -2   7   2     1652.80     1675.13     17.42 o 
  -1   7   2     4254.07     4088.66     37.00 o 
   0   7   2      409.01      443.09     19.74 o 
   1   7   2      751.13      828.66     31.89 o 
   2   7   2      672.56      764.08     18.88 o 
   3   7   2      505.70      499.86     22.67 o 
   4   7   2      237.11      250.71     21.49 o 
   5   7   2      683.49      710.83     93.68 o 
  -5   8   2       48.63       49.66      9.05 o 
  -4   8   2       52.54       59.98      8.53 o 
  -3   8   2      215.72      217.85     10.52 o 
  -2   8   2     3816.06     3615.03     33.64 o 
  -1   8   2     1140.18     1063.51     17.80 o 
   0   8   2     4714.74     4528.73     49.18 o 
   1   8   2     5750.45     5949.52     52.35 o 
   2   8   2     6757.39     6796.99     70.81 o 
   3   8   2      998.04      909.70     41.58 o 
   4   8   2       86.62      102.42      9.55 o 
   5   8   2      278.56      317.25     23.10 o 
  -5   9   2        3.37        5.28      5.53 o 
  -4   9   2     1075.23     1125.80     43.97 o 
  -3   9   2       96.21       86.28      6.26 o 
  -2   9   2     1944.25     1869.60     20.32 o 
  -1   9   2        7.82       18.41      3.20 o 
   0   9   2      344.59      303.49     10.89 o 
   1   9   2      764.66      792.27     20.83 o 
   2   9   2      956.94      931.23     21.92 o 
   3   9   2        1.78        9.48      7.20 o 
   4   9   2      261.36      234.43     12.98 o 
   5   9   2       67.93       71.78     12.80 o 
  -5  10   2        1.59        3.94      4.79 o 
  -4  10   2       86.05       92.41     11.11 o 
  -3  10   2      280.08      264.11     13.95 o 
  -2  10   2     4426.58     4517.77     45.20 o 
  -1  10   2     5116.61     5244.18     44.46 o 
   0  10   2      605.75      576.36     14.98 o 
   1  10   2     6346.71     6330.46     83.50 o 
   2  10   2     1778.98     1790.79     34.33 o 
   3  10   2     2940.82     3034.10     52.06 o 
   4  10   2      209.71      201.88     12.96 o 
   5  10   2       62.66       63.02     13.61 o 
  -5  11   2      810.73      792.92     36.89 o 
  -4  11   2        5.71       21.64     14.31 o 
  -3  11   2      368.03      392.76     16.35 o 
  -2  11   2      144.89      140.63      7.57 o 
  -1  11   2      756.37      692.60     14.02 o 
   0  11   2        2.17       10.46      6.23 o 
   1  11   2      280.36      255.91     11.76 o 
   2  11   2       61.75       66.23     10.72 o 
   3  11   2        7.50        7.48      4.73 o 
   4  11   2      150.43      161.89     12.02 o 
   5  11   2      104.62       97.44     15.05 o 
  -5  12   2       40.98       44.94     14.00 o 
  -4  12   2       18.92       14.62      8.86 o 
  -3  12   2      121.47      112.49     14.13 o 
  -2  12   2     2962.42     3009.22     74.13 o 
  -1  12   2     1405.60     1383.81     23.92 o 
   0  12   2     3729.24     3659.57     67.43 o 
   1  12   2      348.26      351.40     21.95 o 
   2  12   2     4004.89     4014.23     78.75 o 
   3  12   2     1313.53     1336.07     40.19 o 
   4  12   2       29.67       24.32      7.56 o 
   5  12   2      111.86      121.90     26.15 o 
  -4  13   2      685.92      685.75     29.66 o 
  -3  13   2      266.25      277.45     20.14 o 
  -2  13   2     5121.00     5236.71     92.80 o 
  -1  13   2      161.32      168.23     12.10 o 
   0  13   2       24.85       37.95      8.01 o 
   1  13   2      102.87      111.50     11.77 o 
   2  13   2       69.16       56.21      8.74 o 
   3  13   2       10.55       18.13      6.22 o 
   4  13   2      531.47      605.88     30.11 o 
  -4  14   2      202.38      214.22     18.76 o 
  -3  14   2      185.03      181.83     18.03 o 
  -2  14   2     1764.21     1743.13     46.01 o 
  -1  14   2     2408.47     2320.52     34.70 o 
   0  14   2     2157.96     2283.33     43.34 o 
   1  14   2      304.81      324.55     13.75 o 
   2  14   2     3184.87     3187.35    159.46 o 
   3  14   2      470.22      484.48     20.46 o 
   4  14   2      636.96      622.10     25.02 o 
  -4  15   2        0.93       16.84      7.05 o 
  -3  15   2      757.87      787.39     49.23 o 
  -2  15   2      702.49      637.31     32.67 o 
  -1  15   2      982.91      912.73     18.99 o 
   0  15   2      214.82      225.09     13.54 o 
   1  15   2      294.29      246.88     14.01 o 
   2  15   2        0.16        4.05      7.75 o 
   3  15   2      259.00      229.86     15.79 o 
   4  15   2       46.54       44.09     11.64 o 
  -4  16   2        5.94        5.23      6.70 o 
  -3  16   2      449.26      445.85     28.62 o 
  -2  16   2      403.25      343.09     26.43 o 
  -1  16   2      744.07      789.74     21.83 o 
   0  16   2      910.16      922.24     29.85 o 
   1  16   2     2169.35     2263.75     51.26 o 
   2  16   2       19.07       26.67      7.47 o 
   3  16   2      390.59      407.00     20.41 o 
   4  16   2        5.34        5.38      7.93 o 
  -3  17   2        0.01       13.37     10.17 o 
  -2  17   2      423.42      407.54     29.60 o 
  -1  17   2       33.29       23.39     11.44 o 
   0  17   2      634.65      627.24     23.24 o 
   1  17   2       28.34       25.55      6.06 o 
   2  17   2       14.53       20.45      8.03 o 
   3  17   2       25.67       32.21     10.36 o 
  -3  18   2       22.22       23.35     11.98 o 
  -2  18   2      623.73      699.37     34.02 o 
  -1  18   2      469.55      409.49     23.55 o 
   0  18   2      475.52      510.47     18.81 o 
   1  18   2      250.33      243.02     15.31 o 
   2  18   2      608.94      606.78     26.23 o 
   3  18   2      135.32      101.44     13.20 o 
  -2  19   2       48.24       32.03     12.77 o 
  -1  19   2      611.49      541.33     27.42 o 
   0  19   2      124.53      112.81     10.65 o 
   1  19   2       49.59       55.77     10.97 o 
   2  19   2        1.35       21.39      9.83 o 
  -1  20   2      673.28      714.86     43.52 o 
   0  20   2      463.20      440.73     30.59 o 
   1  20   2     1367.26     1531.15     97.20 o 
  -5   0   3     2634.86     2754.39     70.77 o 
  -3   0   3     4301.13     4153.73     59.91 o 
   1   0   3     2543.30     2866.10     30.93 o 
   3   0   3     2178.77     2231.18     54.41 o 
   5   0   3      421.54      486.02     33.01 o 
  -6   1   3        0.07       10.37      6.64 o 
  -5   1   3       12.09        9.94      4.04 o 
  -4   1   3      366.05      334.81     17.16 o 
  -3   1   3     3894.76     3839.46     64.86 o 
  -2   1   3      329.20      291.70      6.33 o 
  -1   1   3    12677.50    12091.99     50.65 o 
   0   1   3      410.17      379.96      4.58 o 
   2   1   3     3364.13     3281.85     29.77 o 
   3   1   3     2976.28     3107.15     60.81 o 
   4   1   3       61.04       65.13      9.62 o 
   5   1   3       30.25       27.07      8.18 o 
   6   1   3        1.46       18.56      7.40 o 
  -6   2   3      123.16      107.16     11.67 o 
  -5   2   3        1.67        7.04      5.07 o 
  -4   2   3     2991.51     2959.54     39.42 o 
  -3   2   3      230.68      174.07      8.25 o 
  -2   2   3     7860.25     7578.52     54.08 o 
  -1   2   3      125.11      142.18      4.28 o 
   0   2   3     5172.18     5241.58     32.36 o 
   1   2   3     4442.18     4497.45     26.99 o 
   2   2   3     1586.87     1612.41     33.59 o 
   3   2   3      249.29      288.10      9.96 o 
   4   2   3      182.70      177.96      8.46 o 
   5   2   3        0.76       11.42      4.81 o 
   6   2   3      776.38      846.36    106.08 o 
  -6   3   3       19.76       17.71      6.77 o 
  -5   3   3        0.88       10.85      4.88 o 
  -4   3   3        0.34        2.08      3.91 o 
  -3   3   3      160.86      147.86      7.94 o 
  -2   3   3     4627.71     4575.54     46.13 o 
  -1   3   3     2414.96     2284.01     24.31 o 
   0   3   3     3878.72     3729.38     22.16 o 
   1   3   3    26909.12    27515.59     98.46 o 
   2   3   3     8183.20     8493.85     67.64 o 
   3   3   3     1599.15     1688.56     26.62 o 
   4   3   3     1372.40     1317.41     36.86 o 
   5   3   3      231.23      236.33     28.06 o 
   6   3   3       88.75       73.71     12.72 o 
  -6   4   3       42.89       29.02      8.18 o 
  -5   4   3      798.37      803.32     37.70 o 
  -4   4   3       49.78       47.28      7.40 o 
  -3   4   3     3418.03     3330.54     37.36 o 
  -2   4   3     1894.95     1976.80     16.57 o 
  -1   4   3     1627.35     1587.99     18.21 o 
   0   4   3     1583.07     1564.15     18.16 o 
   1   4   3       13.44       10.15      4.30 o 
   2   4   3       41.32       42.33      4.03 o 
   3   4   3      120.65      107.51      7.50 o 
   4   4   3       26.67       22.88      4.71 o 
   5   4   3        4.92       23.35     10.35 o 
   6   4   3        4.09       11.45      7.30 o 
  -6   5   3        6.83       16.61      7.44 o 
  -5   5   3       46.41       29.29     11.85 o 
  -4   5   3       67.43       68.90      6.94 o 
  -3   5   3      827.21      830.93     15.68 o 
  -2   5   3     1084.08      996.24     13.06 o 
  -1   5   3     3330.18     3085.72     23.22 o 
   0   5   3     7051.28     6984.79     49.75 o 
   1   5   3    11572.81    11701.67     68.71 o 
   2   5   3     4320.80     4571.00     39.94 o 
   3   5   3     3236.03     3352.58     88.09 o 
   4   5   3      182.52      193.89     14.65 o 
   5   5   3      792.03      747.62     89.66 o 
   6   5   3        6.31        7.73      6.81 o 
  -6   6   3      580.53      643.52     50.68 o 
  -5   6   3      187.25      189.96     14.21 o 
  -4   6   3     3248.06     3455.67     78.76 o 
  -3   6   3        3.01        0.43      3.70 o 
  -2   6   3     5402.52     5463.85     41.89 o 
  -1   6   3      443.72      417.92      8.54 o 
   0   6   3      846.86      858.67     16.11 o 
   1   6   3      223.76      259.83      5.67 o 
   2   6   3     4298.82     4577.66     60.36 o 
   3   6   3       34.61       28.67      5.19 o 
   4   6   3      619.57      639.22     18.58 o 
   5   6   3        5.90       14.52      5.88 o 
  -5   7   3       84.29       82.30     12.35 o 
  -4   7   3      104.86      101.59      8.45 o 
  -3   7   3      522.84      489.31     12.69 o 
  -2   7   3     2901.15     2757.58     26.41 o 
  -1   7   3      234.84      187.93      7.83 o 
   0   7   3    25974.84    26145.42    112.62 o 
   1   7   3     5568.49     5751.66     46.23 o 
   2   7   3     2924.49     2732.46     35.70 o 
   3   7   3        6.36        5.23      3.80 o 
   4   7   3     1689.96     1764.12     33.87 o 
   5   7   3       41.79       24.41     12.82 o 
  -5   8   3      644.96      714.06     25.88 o 
  -4   8   3      867.40      845.01     39.19 o 
  -3   8   3     1401.78     1350.98     24.62 o 
  -2   8   3     2295.59     2381.06     25.19 o 
  -1   8   3     3644.19     3541.60     49.02 o 
   0   8   3      211.99      208.09      7.80 o 
   1   8   3       90.54       87.20      8.24 o 
   2   8   3        8.47       23.80     12.80 o 
   3   8   3        1.69        9.56      4.38 o 
   4   8   3      275.16      284.10     16.21 o 
   5   8   3      102.08      139.67     30.93 o 
  -5   9   3       19.91       14.32      9.35 o 
  -4   9   3       10.06       10.13      6.53 o 
  -3   9   3      906.27      869.18     24.80 o 
  -2   9   3      406.10      409.09      9.71 o 
  -1   9   3     4957.42     4981.36     49.41 o 
   0   9   3     1389.23     1387.04     34.34 o 
   1   9   3     8060.09     7918.80    149.85 o 
   2   9   3       50.82       45.91      6.22 o 
   3   9   3     5546.34     5791.58     86.02 o 
   4   9   3       10.00        7.74      4.89 o 
   5   9   3      193.58      167.17     19.60 o 
  -5  10   3      247.23      229.52     15.64 o 
  -4  10   3      542.77      593.72     22.12 o 
  -3  10   3        5.05        9.32      4.88 o 
  -2  10   3     5255.50     5282.55     55.80 o 
  -1  10   3     1218.31     1262.53     17.57 o 
   0  10   3      461.92      417.73     15.98 o 
   1  10   3     1042.57     1082.25     25.44 o 
   2  10   3        0.25        1.86      3.55 o 
   3  10   3     1134.46     1117.80     42.32 o 
   4  10   3      613.76      609.29     21.14 o 
   5  10   3       14.96       17.35      9.66 o 
  -5  11   3        4.52       19.40      7.08 o 
  -4  11   3      441.00      433.99     19.66 o 
  -3  11   3      528.53      486.57     18.94 o 
  -2  11   3     1909.70     1985.66     29.65 o 
  -1  11   3      334.67      331.06     12.22 o 
   0  11   3     3061.53     2998.45     60.84 o 
   1  11   3      591.13      505.20     22.20 o 
   2  11   3     1228.70     1294.10     27.69 o 
   3  11   3        2.98        4.92      3.89 o 
   4  11   3      540.92      529.03     20.29 o 
   5  11   3       16.57       15.31      6.95 o 
  -5  12   3      237.60      258.28     22.63 o 
  -4  12   3      172.87      174.69     17.74 o 
  -3  12   3     1744.29     1874.45     70.14 o 
  -2  12   3     1649.62     1604.24     39.52 o 
  -1  12   3     1781.54     1752.36     28.29 o 
   0  12   3      261.56      247.46     12.09 o 
   1  12   3      702.73      728.17     23.22 o 
   2  12   3       35.22       42.38      7.06 o 
   3  12   3     1217.50     1252.76     36.07 o 
   4  12   3       13.65       13.01      5.91 o 
   5  12   3      200.85      186.78     25.08 o 
  -4  13   3        0.50       10.07      9.01 o 
  -3  13   3      340.88      354.24     20.85 o 
  -2  13   3      501.30      488.12     17.89 o 
  -1  13   3     4239.74     4291.44     48.51 o 
   0  13   3      165.28      125.56     12.90 o 
   1  13   3     7554.38     7703.79    113.93 o 
   2  13   3       10.08        7.64      4.17 o 
   3  13   3     1178.39     1214.41     66.12 o 
   4  13   3      362.16      325.53     21.34 o 
  -4  14   3      227.50      264.27     25.00 o 
  -3  14   3      540.09      553.17     40.52 o 
  -2  14   3     1184.42     1120.83     33.59 o 
  -1  14   3      374.10      397.59     13.03 o 
   0  14   3        0.62        3.84      6.46 o 
   1  14   3       39.19       47.85      8.13 o 
   2  14   3      100.54      109.86     10.77 o 
   3  14   3      147.41      130.27     14.10 o 
   4  14   3       93.45      123.82     11.99 o 
  -4  15   3       57.75       59.08     13.36 o 
  -3  15   3      816.47      766.67     36.23 o 
  -2  15   3     1161.03     1192.89     42.81 o 
  -1  15   3       34.43       34.09      6.47 o 
   0  15   3     4476.31     4568.01    103.12 o 
   1  15   3      126.77      107.92     11.44 o 
   2  15   3     1267.00     1124.78     80.02 o 
   3  15   3        0.84       13.91      6.41 o 
   4  15   3      834.49      840.03     31.20 o 
  -4  16   3      381.56      387.39     34.61 o 
  -3  16   3       35.00       44.06     13.92 o 
  -2  16   3      669.07      708.69     31.75 o 
  -1  16   3      299.83      287.69     12.06 o 
   0  16   3     1194.84     1208.28     29.11 o 
   1  16   3      107.11      119.81     12.40 o 
   2  16   3       60.41       42.85      8.22 o 
   3  16   3        5.25        2.86      4.20 o 
  -3  17   3      153.02      138.99     17.00 o 
  -2  17   3       82.39       85.93     13.77 o 
  -1  17   3     1510.06     1537.34     37.65 o 
   0  17   3      145.49      126.06      8.95 o 
   1  17   3      745.14      760.16     25.75 o 
   2  17   3       75.40       84.92     11.45 o 
   3  17   3      644.85      586.23     24.28 o 
  -3  18   3       68.52       51.32     16.09 o 
  -2  18   3      110.50       83.51     12.51 o 
  -1  18   3      132.64      133.29     12.76 o 
   0  18   3      106.22       81.42      8.09 o 
   1  18   3        5.76       10.61      8.91 o 
   2  18   3      109.06      112.60     13.82 o 
   3  18   3        0.97       23.67     10.10 o 
  -2  19   3      956.94      933.53     42.04 o 
  -1  19   3       81.54       91.12     15.15 o 
   0  19   3      824.14      796.63     23.03 o 
   1  19   3       71.47       84.12     12.46 o 
   2  19   3     1110.84     1120.05     39.42 o 
  -1  20   3      133.75      138.31     16.98 o 
   0  20   3      588.31      544.88     24.70 o 
   1  20   3       35.91       33.26     20.01 o 
  -6   0   4       24.93       24.63     11.30 o 
  -4   0   4        2.29       18.80      8.95 o 
  -2   0   4     1018.51      859.62     18.57 o 
   0   0   4     8240.42     7877.40    127.90 o 
   2   0   4    30161.45    30759.05    145.31 o 
   4   0   4     2115.75     2116.56     64.39 o 
   6   0   4      342.30      330.48     36.61 o 
  -6   1   4      161.60      170.06     14.69 o 
  -5   1   4      532.42      537.09     16.70 o 
  -4   1   4     2101.64     1987.36     30.86 o 
  -3   1   4     4939.74     4804.56     48.25 o 
  -2   1   4     8293.81     8031.83     39.96 o 
  -1   1   4     2528.91     2801.45     18.12 o 
   0   1   4       70.20       67.01      3.22 o 
   1   1   4     6577.80     7315.78     49.17 o 
   2   1   4        6.98        5.90      2.84 o 
   3   1   4     1145.44     1114.16     32.09 o 
   4   1   4      851.91      872.44     31.51 o 
   5   1   4        7.84        7.77     16.31 o 
   6   1   4      157.16      161.90     20.95 o 
  -6   2   4       92.96       77.64     14.67 o 
  -5   2   4       42.23       40.33      8.71 o 
  -4   2   4      164.06      166.79      9.78 o 
  -3   2   4     3916.91     4125.65     43.25 o 
  -2   2   4      111.73      107.24      4.20 o 
  -1   2   4     5460.95     5264.96     30.78 o 
   0   2   4     3471.34     3672.40     21.32 o 
   1   2   4    12382.66    12523.56     55.89 o 
   2   2   4        8.06        7.74      3.00 o 
   3   2   4     5137.57     5343.00     90.38 o 
   4   2   4       40.23       36.96      7.33 o 
   5   2   4      243.16      217.95     18.84 o 
   6   2   4       32.94       20.99      9.65 o 
  -6   3   4        0.30       10.82      6.66 o 
  -5   3   4      592.15      638.17     20.32 o 
  -4   3   4     1545.87     1508.76     28.32 o 
  -3   3   4     7479.34     7638.47     68.36 o 
  -2   3   4     2183.97     1985.84     16.87 o 
  -1   3   4     4572.84     4610.50     25.76 o 
   0   3   4     1749.09     1705.91     17.98 o 
   1   3   4     3868.41     4209.76     41.42 o 
   2   3   4       14.88       23.31      4.55 o 
   3   3   4       74.21       65.48      7.13 o 
   4   3   4      547.11      570.39     19.12 o 
   5   3   4       52.14       54.10     16.36 o 
   6   3   4       87.85      111.56     16.29 o 
  -6   4   4        9.74       23.98      7.13 o 
  -5   4   4        7.60        8.54      5.57 o 
  -4   4   4      147.43      148.89      8.72 o 
  -3   4   4       80.16       79.00      7.54 o 
  -2   4   4     4192.98     4043.66     26.98 o 
  -1   4   4       87.84       82.61      4.74 o 
   0   4   4    16699.21    16549.80    107.00 o 
   1   4   4     3371.17     3387.35     33.75 o 
   2   4   4     4429.43     4390.03     35.57 o 
   3   4   4        7.59       12.34      3.91 o 
   4   4   4     1023.28     1079.14     48.80 o 
   5   4   4        1.54       14.43      6.31 o 
   6   4   4       50.82       40.23     12.14 o 
  -6   5   4      407.22      410.17     23.70 o 
  -5   5   4       78.46       67.48     10.08 o 
  -4   5   4     1185.87     1137.65     31.81 o 
  -3   5   4     2803.43     2895.24     47.24 o 
  -2   5   4     5468.87     5389.95     33.30 o 
  -1   5   4     3061.01     3026.58     21.13 o 
   0   5   4    10885.72    11213.64    105.75 o 
   1   5   4     2718.14     3155.00     44.09 o 
   2   5   4     2305.13     2433.54     38.43 o 
   3   5   4       39.79       43.23      6.55 o 
   4   5   4      292.84      277.15     13.63 o 
   5   5   4        1.04        8.43      7.18 o 
   6   5   4       49.86       66.43     15.23 o 
  -6   6   4       10.40       19.19      6.48 o 
  -5   6   4        9.44       12.61      5.07 o 
  -4   6   4       45.45       48.81      6.57 o 
  -3   6   4     1381.42     1395.07     29.70 o 
  -2   6   4      199.73      197.60     10.99 o 
  -1   6   4     7765.88     7523.56     39.65 o 
   0   6   4      584.49      516.17      9.97 o 
   1   6   4    13783.77    13989.19    169.46 o 
   2   6   4      340.63      336.54     13.32 o 
   3   6   4     2599.82     2652.47     48.34 o 
   4   6   4      563.72      537.65     17.44 o 
   5   6   4       39.52       33.63     18.92 o 
  -5   7   4      771.23      758.14     33.69 o 
  -4   7   4       79.63       85.40      8.96 o 
  -3   7   4     2967.15     2892.85     40.49 o 
  -2   7   4      948.20      908.01     15.22 o 
  -1   7   4     9828.44    10012.85     50.19 o 
   0   7   4     1040.77     1061.72     24.30 o 
   1   7   4     3800.73     4063.90     27.77 o 
   2   7   4     2411.79     2476.63     39.01 o 
   3   7   4      496.13      492.00     15.64 o 
   4   7   4      265.88      268.08     27.49 o 
   5   7   4      266.98      226.52     17.92 o 
  -5   8   4       15.53       16.48      6.96 o 
  -4   8   4        7.22        8.34      4.62 o 
  -3   8   4      872.00      888.96     18.36 o 
  -2   8   4     3962.37     4030.61     36.53 o 
  -1   8   4     7685.61     7902.74     72.66 o 
   0   8   4     3243.08     3027.34     35.97 o 
   1   8   4      115.70       68.80      7.17 o 
   2   8   4     8015.67     8271.36     83.08 o 
   3   8   4     2784.72     2815.04     49.52 o 
   4   8   4      166.02      181.29     12.99 o 
   5   8   4      151.45      164.97     17.93 o 
  -5   9   4       11.00       14.90      6.80 o 
  -4   9   4     2218.08     2321.74     64.65 o 
  -3   9   4     1666.05     1609.29     25.74 o 
  -2   9   4     4296.98     4300.89     46.95 o 
  -1   9   4       38.38       38.86      5.06 o 
   0   9   4      556.40      524.90     12.71 o 
   1   9   4        1.66        6.42      5.03 o 
   2   9   4       56.03       64.74      6.89 o 
   3   9   4        0.57        9.74      5.87 o 
   4   9   4      127.84      134.07     10.39 o 
   5   9   4        9.66       14.86      7.48 o 
  -5  10   4       38.90       40.75      8.86 o 
  -4  10   4       10.28       15.73     10.31 o 
  -3  10   4       31.65       32.00      5.34 o 
  -2  10   4      747.48      738.73     14.12 o 
  -1  10   4     3974.65     3990.77     40.07 o 
   0  10   4     1566.94     1566.97     26.62 o 
   1  10   4     4161.52     4211.69     62.74 o 
   2  10   4       31.79       21.21      4.55 o 
   3  10   4     3900.65     4047.68     63.34 o 
   4  10   4      515.78      488.54     19.00 o 
   5  10   4        8.55       11.34      5.91 o 
  -5  11   4      838.97      878.35     32.95 o 
  -4  11   4      136.64      129.79     14.57 o 
  -3  11   4      483.80      511.36     18.29 o 
  -2  11   4       65.39       69.31      5.39 o 
  -1  11   4     2763.04     2838.77     34.86 o 
   0  11   4     1112.55     1193.36     25.70 o 
   1  11   4       12.15       12.20      4.94 o 
   2  11   4       15.39       19.41      5.87 o 
   3  11   4        0.38        3.69      6.95 o 
   4  11   4       27.18       33.70      6.87 o 
   5  11   4      241.31      284.18     21.03 o 
  -5  12   4       89.00       89.86     15.01 o 
  -4  12   4        6.50       14.12      7.18 o 
  -3  12   4      406.25      452.26     19.30 o 
  -2  12   4      289.14      279.01     11.23 o 
  -1  12   4     1205.77     1248.56     23.45 o 
   0  12   4     1844.42     1814.23     43.47 o 
   1  12   4      801.13      815.20     27.12 o 
   2  12   4     2724.87     2804.37     76.47 o 
   3  12   4      687.77      645.40     29.48 o 
   4  12   4      772.25      737.12     39.32 o 
   5  12   4      143.07      116.72     15.56 o 
  -4  13   4     2104.43     2086.86     53.98 o 
  -3  13   4       19.19       28.83      6.77 o 
  -2  13   4     1368.58     1372.12     25.28 o 
  -1  13   4       75.22       71.77      8.08 o 
   0  13   4     1692.76     1602.00     26.21 o 
   1  13   4      206.51      224.04     19.14 o 
   2  13   4       18.94       41.96      8.63 o 
   3  13   4      109.91       93.81     10.86 o 
   4  13   4      312.58      308.18     20.22 o 
  -4  14   4       26.91       27.60     17.60 o 
  -3  14   4       56.16       77.94     12.11 o 
  -2  14   4      232.32      232.93     13.49 o 
  -1  14   4     1474.64     1433.82     26.29 o 
   0  14   4     3130.89     3366.89     45.26 o 
   1  14   4     1727.29     1689.15     35.60 o 
   2  14   4      672.99      713.93     28.82 o 
   3  14   4      450.68      463.41     20.75 o 
   4  14   4      362.25      359.15     19.20 o 
  -4  15   4        7.78       12.55      7.02 o 
  -3  15   4      796.35      871.85     53.31 o 
  -2  15   4       22.70       23.53      5.08 o 
  -1  15   4     1611.50     1546.52     34.92 o 
   0  15   4      187.70      220.87     15.65 o 
   1  15   4      312.14      284.67     20.63 o 
   2  15   4       94.39       87.90     14.89 o 
   3  15   4       50.03       34.07      7.98 o 
   4  15   4       49.38       51.01      8.75 o 
  -3  16   4       55.67       55.32     12.19 o 
  -2  16   4      481.43      475.59     20.55 o 
  -1  16   4     2419.70     2537.34     46.30 o 
   0  16   4      790.74      735.25     20.79 o 
   1  16   4     1372.95     1407.43     37.52 o 
   2  16   4      483.78      459.11     20.63 o 
   3  16   4      397.04      347.98     19.20 o 
  -3  17   4       46.38       26.71     12.09 o 
  -2  17   4     1201.94     1270.71     39.72 o 
  -1  17   4      173.58      149.40      9.50 o 
   0  17   4      908.06      874.78     22.60 o 
   1  17   4       93.13       76.60     10.39 o 
   2  17   4       37.00       20.40      6.77 o 
   3  17   4        7.05       19.39      7.90 o 
  -3  18   4        0.18       -0.74      8.89 o 
  -2  18   4      190.37      217.34     18.28 o 
  -1  18   4      224.02      198.17     13.77 o 
   0  18   4      537.28      569.71     17.70 o 
   1  18   4      717.17      725.92     24.68 o 
   2  18   4      237.77      247.41     16.31 o 
  -2  19   4        0.19        6.49      5.45 o 
  -1  19   4       46.40       36.24      8.24 o 
   0  19   4      200.91      176.98     10.94 o 
   1  19   4      170.32      181.50     14.55 o 
   2  19   4      274.30      257.21     19.94 o 
  -1  20   4     1081.16     1155.78     50.44 o 
   0  20   4      347.47      322.75     18.46 o 
   1  20   4      837.24      885.44     29.34 o 
  -5   0   5       29.04       37.17     10.71 o 
  -3   0   5    14839.64    14604.12    110.06 o 
  -1   0   5    35476.70    33585.56    133.61 o 
   1   0   5      806.66      859.20     16.42 o 
   3   0   5      214.82      182.75     17.97 o 
   5   0   5     1343.11     1373.05     59.61 o 
  -6   1   5        4.29        9.45      5.80 o 
  -5   1   5        0.18        7.78      2.49 o 
  -4   1   5       91.47       72.89      8.71 o 
  -3   1   5      221.31      206.91      5.35 o 
  -2   1   5     8037.78     8013.48     41.58 o 
  -1   1   5    23128.04    22223.17     96.72 o 
   0   1   5     9059.09     8735.26     60.10 o 
   1   1   5    10596.56    10886.92    123.59 o 
   2   1   5     1149.69     1161.51     53.20 o 
   3   1   5     1252.89     1138.40     23.74 o 
   4   1   5      618.98      617.49     17.86 o 
   5   1   5       37.97       11.56      7.87 o 
   6   1   5      232.68      179.33     27.72 o 
  -6   2   5      204.34      221.20     16.04 o 
  -5   2   5      400.80      371.55     14.83 o 
  -4   2   5     3410.15     3486.59     49.91 o 
  -3   2   5       22.34       17.48      3.37 o 
  -2   2   5     9046.85     8511.04     48.32 o 
  -1   2   5       63.92       64.54      3.21 o 
   0   2   5     6699.73     6627.83     31.57 o 
   1   2   5     3697.47     3833.93     22.98 o 
   2   2   5      223.95      213.46      7.73 o 
   3   2   5      125.83      123.20      7.45 o 
   4   2   5       76.11       86.79      6.30 o 
   5   2   5       19.88       15.07     12.54 o 
   6   2   5       44.02       48.12     13.02 o 
  -6   3   5       22.13       20.01      6.98 o 
  -5   3   5        0.21        7.41      3.67 o 
  -4   3   5      303.89      276.96     12.14 o 
  -3   3   5       14.69        7.95      4.97 o 
  -2   3   5      338.84      267.08      7.07 o 
   0   3   5     5900.51     5803.28     44.31 o 
   1   3   5      155.89       99.51      4.55 o 
   2   3   5     9598.27    10023.80     79.82 o 
   3   3   5     2304.65     2310.46     33.38 o 
   4   3   5      493.57      462.44     16.39 o 
   5   3   5        2.39       11.05      7.24 o 
   6   3   5      195.35      139.32     18.15 o 
  -6   4   5       32.48       30.49      7.67 o 
  -5   4   5     1072.68     1187.38     28.10 o 
  -4   4   5        0.58        7.61      4.04 o 
  -3   4   5     5106.27     4997.79     60.82 o 
  -2   4   5      165.95      218.83      6.75 o 
  -1   4   5     8607.56     8554.63     41.73 o 
   0   4   5     4395.22     4207.12     32.00 o 
   1   4   5     1907.97     1914.18     25.09 o 
   2   4   5      587.88      574.07      6.45 o 
   3   4   5       30.22       44.63      6.77 o 
   4   4   5       73.90       65.49      8.83 o 
   5   4   5      124.69      137.96     15.77 o 
   6   4   5        6.05        7.58      7.50 o 
  -6   5   5       30.26       26.81      7.88 o 
  -5   5   5       46.07       51.03      7.19 o 
  -4   5   5        6.45        7.22      4.04 o 
  -3   5   5      144.28      147.49      6.37 o 
  -2   5   5      733.37      785.24     12.14 o 
  -1   5   5     7621.36     7728.46     39.88 o 
   0   5   5     2971.64     2973.37     27.63 o 
   1   5   5     1236.65     1062.62     14.77 o 
   2   5   5     9549.56    10181.43    157.17 o 
   3   5   5     3221.11     3295.14     66.05 o 
   4   5   5      247.38      235.91     13.20 o 
   5   5   5      396.31      320.39     23.65 o 
  -5   6   5       79.71       69.41     10.75 o 
  -4   6   5     1324.17     1383.92     28.79 o 
  -3   6   5      694.02      701.80     15.59 o 
  -2   6   5    14129.58    14204.11     92.39 o 
  -1   6   5      684.10      663.56     10.35 o 
   0   6   5      199.50      147.17      5.89 o 
   1   6   5      226.47      244.21      4.79 o 
   2   6   5     1032.14     1220.78     19.77 o 
   3   6   5      268.70      252.66     12.19 o 
   4   6   5      815.50      854.03     21.30 o 
   5   6   5       22.43       16.98      6.68 o 
  -5   7   5       40.56       55.24      9.98 o 
  -4   7   5      149.62      165.70     10.00 o 
  -3   7   5        5.60        6.15      2.50 o 
  -2   7   5      229.00      219.64      7.58 o 
  -1   7   5        4.87        5.87      7.15 o 
   0   7   5    13351.55    14038.70    102.45 o 
   1   7   5      460.62      400.97      8.61 o 
   2   7   5     7560.35     7908.88     78.97 o 
   3   7   5      727.91      712.55     18.90 o 
   4   7   5     1768.16     1729.91     71.44 o 
   5   7   5       23.89       17.58     11.27 o 
  -5   8   5      428.07      487.53     21.96 o 
  -4   8   5     1371.48     1338.85     31.88 o 
  -3   8   5     4458.24     4414.49     56.46 o 
  -2   8   5     1112.84     1050.72     16.14 o 
  -1   8   5     2257.86     2104.77     22.27 o 
   0   8   5     2811.33     3057.23     29.89 o 
   1   8   5      603.74      639.56     15.30 o 
   2   8   5        7.72       13.47      6.70 o 
   3   8   5       76.46       59.18      7.54 o 
   4   8   5       43.16       19.41      7.27 o 
   5   8   5      240.66      261.52     19.69 o 
  -5   9   5        1.28        7.28      5.35 o 
  -4   9   5        7.13       11.29      4.30 o 
  -3   9   5     1470.56     1505.53     26.29 o 
  -2   9   5       33.17       30.69      4.19 o 
  -1   9   5     3812.64     3926.17     46.78 o 
   0   9   5      510.47      501.97     11.20 o 
   1   9   5     7558.13     7343.08    170.80 o 
   2   9   5      669.40      722.31     19.76 o 
   3   9   5      176.86      175.63     12.36 o 
   4   9   5      116.87      128.36     10.54 o 
   5   9   5      300.45      296.24     21.07 o 
  -5  10   5        1.86       18.04      5.49 o 
  -4  10   5      747.54      774.94     32.67 o 
  -3  10   5     1606.96     1614.95     34.11 o 
  -2  10   5     3435.83     3550.02     45.79 o 
  -1  10   5     1886.31     1942.88     26.04 o 
   0  10   5     2185.48     2119.11     39.40 o 
   1  10   5      271.43      239.72     10.76 o 
   2  10   5      932.57      956.44     23.82 o 
   3  10   5      139.16      138.64     11.19 o 
   4  10   5      117.82      129.18     11.36 o 
   5  10   5        9.85       18.97      9.17 o 
  -5  11   5      106.84      110.61     13.63 o 
  -4  11   5       80.51       83.05      9.82 o 
  -3  11   5        6.74        6.66      3.40 o 
  -2  11   5      203.62      212.16      8.20 o 
  -1  11   5      393.23      370.77     11.15 o 
   0  11   5     7734.10     8067.54    113.96 o 
   1  11   5      252.72      225.89     10.82 o 
   2  11   5      292.19      304.21     20.81 o 
   3  11   5        3.43        6.26      6.69 o 
   4  11   5     1107.56     1104.74     30.54 o 
   5  11   5       84.27       77.76     14.04 o 
  -5  12   5       72.78       70.48     10.42 o 
  -4  12   5      444.50      416.78     20.17 o 
  -3  12   5     2186.02     2301.05     47.84 o 
  -2  12   5      151.22      152.95      7.73 o 
  -1  12   5     3549.09     3554.91     45.94 o 
   0  12   5      359.73      380.14     13.63 o 
   1  12   5       61.83       56.05      7.04 o 
   2  12   5      430.82      430.75     16.74 o 
   3  12   5      112.73      100.34     10.07 o 
   4  12   5      115.00       87.79     20.16 o 
  -4  13   5       72.74       88.94     11.27 o 
  -3  13   5       13.39       14.69      6.91 o 
  -2  13   5        3.04        4.84      2.91 o 
  -1  13   5     5748.60     5943.92     78.74 o 
   0  13   5      315.65      285.74     12.70 o 
   1  13   5     6462.50     6538.46    121.85 o 
   2  13   5        1.80       10.65      5.36 o 
   3  13   5     1173.73     1212.07     32.41 o 
   4  13   5      227.03      240.76     15.78 o 
  -4  14   5      470.84      432.42     24.47 o 
  -3  14   5      670.70      707.34     24.96 o 
  -2  14   5      556.70      514.78     16.87 o 
  -1  14   5      926.32      971.25     19.79 o 
   0  14   5       32.71       34.75      5.16 o 
   1  14   5     3516.84     3441.46     93.75 o 
   2  14   5        2.23        6.21      6.38 o 
   3  14   5       23.74       17.90      6.24 o 
   4  14   5      104.37       91.95     11.66 o 
  -4  15   5        1.78       10.48      6.80 o 
  -3  15   5      384.67      363.91     32.67 o 
  -2  15   5       79.77       87.08      9.30 o 
  -1  15   5      475.85      478.50     16.27 o 
   0  15   5     1817.30     1751.22     38.23 o 
   1  15   5        0.80        4.69      6.95 o 
   2  15   5     1336.70     1344.81     53.03 o 
   3  15   5        3.19       15.35      5.95 o 
   4  15   5      396.42      402.44     30.71 o 
  -3  16   5      284.14      249.47     20.23 o 
  -2  16   5      275.64      267.82     15.64 o 
  -1  16   5      677.31      656.34     18.97 o 
   0  16   5     1217.86     1218.57     27.94 o 
   1  16   5       18.87       30.74      7.03 o 
   2  16   5        0.20       14.58      6.69 o 
   3  16   5       27.52       29.20      9.47 o 
  -3  17   5       74.01       63.56     12.08 o 
  -2  17   5      115.85      122.50     12.72 o 
  -1  17   5      371.53      363.11     15.18 o 
   0  17   5       27.64       40.97      6.72 o 
   1  17   5     1633.17     1608.91     45.62 o 
   2  17   5        0.83       10.89      5.25 o 
   3  17   5      615.58      617.68     35.17 o 
  -2  18   5      333.17      304.16     29.41 o 
  -1  18   5       80.69       96.03     11.30 o 
   0  18   5        5.58       17.27      5.90 o 
   1  18   5      513.18      437.61     21.70 o 
   2  18   5      263.77      280.65     21.90 o 
  -2  19   5      170.69      167.88     19.85 o 
  -1  19   5      124.97      134.42     13.44 o 
   0  19   5      996.72     1001.43     23.66 o 
   1  19   5        0.99       18.92      5.67 o 
   2  19   5     1313.65     1332.60     56.51 o 
  -1  20   5       29.64       23.66      8.29 o 
   0  20   5      239.98      252.63     14.42 o 
   1  20   5        0.07        7.87      5.82 o 
  -6   0   6      347.49      340.56     22.43 o 
  -4   0   6      142.93      146.79     12.18 o 
  -2   0   6     1069.90     1085.30     21.72 o 
   0   0   6    12400.90    12789.31    119.72 o 
   2   0   6    11417.10    11826.93    123.66 o 
   4   0   6     4018.61     4174.39    132.01 o 
   6   0   6      128.38      133.10     25.25 o 
  -6   1   6      336.92      377.26     17.21 o 
  -5   1   6        5.46        7.93      4.69 o 
  -4   1   6     1713.98     1691.22     30.65 o 
  -3   1   6     2623.68     2473.95     27.25 o 
  -2   1   6    10252.68     9775.66     66.39 o 
  -1   1   6     7894.20     7474.98     78.62 o 
   0   1   6     2192.77     2242.13     40.96 o 
   1   1   6       75.83      119.56      6.79 o 
   2   1   6      318.35      346.65     20.64 o 
   3   1   6      196.93      211.95     11.19 o 
   4   1   6      206.03      195.01      8.37 o 
   5   1   6       28.31       34.56      4.89 o 
   6   1   6        9.61       12.94      5.46 o 
  -6   2   6        9.08       22.97      6.48 o 
  -5   2   6        7.52       12.77      4.18 o 
  -4   2   6       62.20       69.29      8.02 o 
  -3   2   6      222.15      211.63      5.82 o 
  -2   2   6      398.70      357.50      7.58 o 
  -1   2   6      625.32      502.31      8.92 o 
   0   2   6        9.05        4.15      1.82 o 
   1   2   6    18946.07    19243.31    146.15 o 
   2   2   6        3.07        7.36      2.01 o 
   3   2   6     1425.57     1322.89     31.21 o 
   4   2   6       18.03       26.96      4.92 o 
   5   2   6      231.91      241.69     30.11 o 
   6   2   6        0.15        7.08      5.03 o 
  -6   3   6      183.16      200.49     18.48 o 
  -5   3   6      397.58      407.27     15.67 o 
  -4   3   6      506.96      483.22     16.09 o 
  -3   3   6     5187.50     5157.62     56.75 o 
  -2   3   6     4475.66     4497.90     32.95 o 
  -1   3   6    13647.56    13647.21     59.17 o 
   0   3   6     5070.69     4997.08     35.69 o 
   1   3   6     7058.64     7953.18     41.70 o 
   2   3   6     1165.06     1286.72     17.22 o 
   3   3   6       82.49       83.96      7.02 o 
   4   3   6        2.55        9.61      4.54 o 
   5   3   6       65.21       76.79     12.04 o 
   6   3   6       22.74       29.01      8.12 o 
  -6   4   6      306.93      317.22     25.73 o 
  -5   4   6       65.43       61.48      7.37 o 
  -4   4   6       21.98       24.09      5.27 o 
  -3   4   6      456.38      470.21      9.83 o 
  -2   4   6     3950.21     3985.65     33.38 o 
  -1   4   6       92.92      105.64      5.20 o 
   0   4   6     4493.73     4195.98     30.61 o 
   1   4   6       20.75       21.00      2.31 o 
   2   4   6    11693.25    12409.09    211.43 o 
   3   4   6      129.18      124.98      5.33 o 
   4   4   6      163.29      184.56     15.93 o 
   5   4   6      158.04      152.16     15.44 o 
  -6   5   6        3.91       13.07      4.90 o 
  -5   5   6       28.45       31.28      6.84 o 
  -4   5   6     1598.15     1629.41     34.10 o 
  -3   5   6     1776.78     1728.60     23.78 o 
  -2   5   6     4333.48     4069.77     34.50 o 
  -1   5   6      576.89      483.70      9.51 o 
   0   5   6     3821.21     3936.70     29.46 o 
   1   5   6     1037.94     1209.15     12.51 o 
   2   5   6     1164.43     1307.00     25.20 o 
   3   5   6      198.65      208.67      5.58 o 
   4   5   6       66.15       54.89      7.01 o 
   5   5   6       64.37       71.64     11.97 o 
  -5   6   6       57.44       62.95      9.83 o 
  -4   6   6        7.44        9.84      4.08 o 
  -3   6   6     1593.82     1699.21     23.98 o 
  -2   6   6      138.65      140.43      8.00 o 
  -1   6   6     6707.32     6625.17     37.86 o 
   0   6   6     2195.22     2316.52     18.94 o 
   1   6   6    13791.48    14666.53    109.22 o 
   2   6   6      655.83      656.50     14.96 o 
   3   6   6     2056.68     2100.21     37.15 o 
   4   6   6      115.41      104.60      8.89 o 
   5   6   6      136.12      159.57     28.03 o 
  -5   7   6      896.72     1035.57     40.03 o 
  -4   7   6      597.87      637.23     20.08 o 
  -3   7   6     3089.54     3130.90     37.63 o 
  -2   7   6     1682.28     1706.47     20.73 o 
  -1   7   6    10907.51    11220.55     83.04 o 
   0   7   6      210.44      183.95      6.38 o 
   1   7   6      814.98      747.86     12.16 o 
   2   7   6       50.65       53.50      6.44 o 
   3   7   6      663.53      659.97     18.68 o 
   4   7   6        7.52       12.83      5.19 o 
   5   7   6      158.71      156.41     15.37 o 
  -5   8   6       81.03       91.33     12.03 o 
  -4   8   6        2.48        7.30      3.94 o 
  -3   8   6       60.82       57.99      5.07 o 
  -2   8   6      162.22      174.53      9.16 o 
  -1   8   6     1664.96     1627.69     22.37 o 
   0   8   6     7699.87     8042.79     57.56 o 
   1   8   6     2690.65     2613.80     27.03 o 
   2   8   6     5178.97     5390.05     94.05 o 
   3   8   6       47.69       48.81      7.01 o 
   4   8   6      277.60      297.60     15.38 o 
   5   8   6       13.24       17.34      7.55 o 
  -5   9   6       65.18       45.02      8.60 o 
  -4   9   6     1836.33     1928.13     46.10 o 
  -3   9   6       50.98       50.66      4.54 o 
  -2   9   6     2934.14     2831.68     34.69 o 
  -1   9   6      921.96      866.89     13.38 o 
   0   9   6     5563.61     5740.64     48.24 o 
   1   9   6      154.57      164.92      9.28 o 
   2   9   6      128.35      151.19      9.92 o 
   3   9   6      554.53      559.74     22.88 o 
   4   9   6       86.40       87.15     10.13 o 
   5   9   6       35.68       27.81     11.89 o 
  -5  10   6       44.10       37.48     10.13 o 
  -4  10   6        0.07        8.84      4.67 o 
  -3  10   6       58.13       43.28      5.81 o 
  -2  10   6      111.32      113.46      7.64 o 
  -1  10   6      159.15      144.78      6.60 o 
   0  10   6     1650.50     1671.11     40.31 o 
   1  10   6     1621.27     1529.99     33.40 o 
   2  10   6     2230.92     2258.43     37.89 o 
   3  10   6     1250.39     1255.12     28.58 o 
   4  10   6      459.00      422.68     17.82 o 
   5  10   6      172.79      177.92     17.61 o 
  -5  11   6      504.89      569.69     41.86 o 
  -4  11   6      119.25      124.37     12.73 o 
  -3  11   6     2480.99     2532.27     54.03 o 
  -2  11   6      571.52      546.16     13.24 o 
  -1  11   6     4597.24     4631.06     51.00 o 
   0  11   6       63.64       65.08      5.60 o 
   1  11   6      158.63      167.58     10.44 o 
   2  11   6     1585.78     1602.34     34.09 o 
   3  11   6      201.06      178.09     11.77 o 
   4  11   6       20.47        8.26      7.58 o 
   5  11   6       53.43       29.43     12.59 o 
  -5  12   6      118.17      112.32     13.85 o 
  -4  12   6      111.54      110.09     11.57 o 
  -3  12   6      139.46      134.39      9.29 o 
  -2  12   6      344.04      330.52     10.31 o 
  -1  12   6     1115.36     1178.06     19.50 o 
   0  12   6     1055.85     1012.52     30.12 o 
   1  12   6     1093.85     1046.18     43.95 o 
   2  12   6     4011.43     4194.67     63.42 o 
   3  12   6       42.41       52.09      6.88 o 
   4  12   6      935.55      935.38     27.02 o 
  -4  13   6     1163.71     1194.40     35.23 o 
  -3  13   6       18.37       33.67      6.36 o 
  -2  13   6      829.77      828.05     17.41 o 
  -1  13   6        1.09        5.81      4.06 o 
   0  13   6     3559.00     3566.05     49.06 o 
   1  13   6     1078.57     1055.51     26.43 o 
   2  13   6       48.25       39.21      6.97 o 
   3  13   6      206.31      176.78     12.56 o 
   4  13   6       14.06       12.51      3.98 o 
  -4  14   6       16.69        9.86      8.47 o 
  -3  14   6       96.44       93.09      9.14 o 
  -2  14   6      656.32      668.86     17.57 o 
  -1  14   6      259.53      243.38     11.69 o 
   0  14   6      585.04      605.04     15.86 o 
   1  14   6     2449.72     2326.33     57.45 o 
   2  14   6      997.13      926.89     28.97 o 
   3  14   6      175.67      199.11     13.86 o 
   4  14   6      118.49      103.91     11.07 o 
  -4  15   6       53.33       30.55      8.84 o 
  -3  15   6     1677.18     1803.05     38.56 o 
  -2  15   6        9.65        9.46      3.97 o 
  -1  15   6     3285.71     3336.56     64.13 o 
   0  15   6      600.44      541.62     19.42 o 
   1  15   6      817.70      749.06     25.41 o 
   2  15   6      114.39      118.31     20.04 o 
   3  15   6        0.11        4.32      4.10 o 
   4  15   6        2.81       10.42      5.86 o 
  -3  16   6        0.22       -2.25      8.79 o 
  -2  16   6       18.51       12.11      6.61 o 
  -1  16   6      887.71      886.24     22.50 o 
   0  16   6      473.74      493.74     16.31 o 
   1  16   6      516.00      525.57     20.72 o 
   2  16   6      615.17      610.75     26.93 o 
   3  16   6      777.51      775.38     26.57 o 
  -3  17   6       81.15       95.60     23.34 o 
  -2  17   6      804.95      898.12     29.78 o 
  -1  17   6      182.35      182.42     10.76 o 
   0  17   6        1.76        5.31      3.47 o 
   1  17   6      242.65      250.62     13.01 o 
   2  17   6      266.03      230.23     15.98 o 
   3  17   6       83.24       80.67     11.42 o 
  -2  18   6       59.73       48.75     10.25 o 
  -1  18   6       90.43       99.18      8.78 o 
   0  18   6     1270.53     1272.67     25.91 o 
   1  18   6      565.77      583.15     20.28 o 
   2  18   6      312.87      293.21     18.01 o 
  -2  19   6        9.53        6.24      7.69 o 
  -1  19   6      382.63      368.45     25.95 o 
   0  19   6       15.09       13.41      4.11 o 
   1  19   6      358.26      305.49     15.40 o 
   2  19   6      400.22      365.92     54.74 o 
   0  20   6      415.60      392.74     18.00 o 
  -5   0   7      306.06      316.65     19.82 o 
  -3   0   7     6668.53     6328.57     85.11 o 
  -1   0   7    20956.25    21018.98    133.28 o 
   1   0   7     9979.91    10246.21    100.49 o 
   3   0   7        8.29       16.76      9.39 o 
   5   0   7        0.56       -3.54      8.88 o 
  -6   1   7      169.68      153.17     11.79 o 
  -5   1   7       83.84       71.99      8.19 o 
  -4   1   7       13.62       23.02      6.87 o 
  -3   1   7        5.86        6.50      2.24 o 
  -2   1   7     7812.01     7949.05     58.57 o 
  -1   1   7    11082.17    10693.84     83.50 o 
   0   1   7        8.11       24.91      1.12 o 
   1   1   7     7688.66     7827.88     44.78 o 
   2   1   7     7057.99     7645.52    120.43 o 
   3   1   7     5231.17     5554.62     74.22 o 
   4   1   7      244.93      233.03     10.33 o 
   5   1   7        1.71        2.71      7.08 o 
   6   1   7        0.08        9.98      6.47 o 
  -6   2   7      325.30      333.95     17.40 o 
  -5   2   7       18.20       19.29      5.40 o 
  -4   2   7     1137.32     1144.30     26.84 o 
  -3   2   7       11.58       10.18      1.89 o 
  -2   2   7    10299.98     9917.87     60.73 o 
  -1   2   7      358.49      344.86      8.09 o 
   0   2   7     4145.48     4002.63     28.94 o 
   1   2   7       73.24       92.12      3.42 o 
   2   2   7     2288.40     2426.50     27.18 o 
   3   2   7        7.62       10.38      6.12 o 
   4   2   7      247.31      221.55     11.43 o 
   5   2   7       47.10       50.27     12.31 o 
  -6   3   7      218.72      206.26     16.57 o 
  -5   3   7       57.01       52.52      7.03 o 
  -4   3   7      502.82      485.99     15.75 o 
  -3   3   7      155.15      164.11      6.01 o 
  -2   3   7     1091.32     1068.90     17.63 o 
  -1   3   7     3413.13     3461.83     25.69 o 
   0   3   7     4666.79     4286.83     43.98 o 
   1   3   7       74.76       46.58      2.99 o 
   2   3   7     3064.08     3032.16     32.92 o 
   3   3   7     1099.71     1101.35     19.86 o 
   4   3   7      993.22      962.50     32.81 o 
   5   3   7       50.96       35.66     11.40 o 
  -6   4   7       53.75       53.00     14.81 o 
  -5   4   7      880.45      935.94     36.98 o 
  -4   4   7      244.29      215.58     10.28 o 
  -3   4   7     4672.61     4665.06     50.14 o 
  -2   4   7       32.02       26.58      3.27 o 
  -1   4   7    15788.92    15663.51     70.00 o 
   0   4   7      922.63      915.78     12.55 o 
   1   4   7      154.46      101.55      4.04 o 
   2   4   7      231.29      247.51      6.61 o 
   3   4   7        0.78        5.48      2.25 o 
   4   4   7      145.21      148.00      9.84 o 
   5   4   7      197.92      200.21     15.82 o 
  -5   5   7       77.40       75.61      8.43 o 
  -4   5   7      340.58      317.29     12.63 o 
  -3   5   7     1385.06     1405.12     20.99 o 
  -2   5   7       44.58       36.92      4.88 o 
  -1   5   7       15.66        7.51      4.14 o 
   0   5   7       66.05       31.82      3.06 o 
   1   5   7     3335.52     3258.27     47.97 o 
   2   5   7     1035.14     1090.98     17.28 o 
   3   5   7     4008.82     4150.28    113.28 o 
   4   5   7      796.34      802.94     33.49 o 
   5   5   7       41.46       32.85     10.31 o 
  -5   6   7      144.86      164.42     13.68 o 
  -4   6   7     1967.09     2110.74     63.13 o 
  -3   6   7      205.23      214.56      7.59 o 
  -2   6   7    11352.69    11176.10     79.80 o 
  -1   6   7      595.33      584.67     11.05 o 
   0   6   7     5786.40     5932.01     54.60 o 
   1   6   7     2240.38     2403.76     31.58 o 
   2   6   7     1216.93     1304.59     22.72 o 
   3   6   7      291.03      309.75     13.12 o 
   4   6   7      481.79      478.32     17.80 o 
   5   6   7        3.40       15.46     13.05 o 
  -5   7   7       46.92       34.98     26.63 o 
  -4   7   7      269.32      262.37     12.21 o 
  -3   7   7      247.33      233.87      8.45 o 
  -2   7   7     1176.22     1132.97     15.34 o 
  -1   7   7      518.61      525.31     10.87 o 
   0   7   7     7645.65     8162.21     66.48 o 
   1   7   7      223.70      191.22      6.27 o 
   2   7   7     6723.32     7080.65     91.41 o 
   3   7   7     2617.73     2734.13     77.83 o 
   4   7   7      841.72      796.39     27.24 o 
   5   7   7        0.73       19.87      8.67 o 
  -5   8   7      447.30      487.20     22.52 o 
  -4   8   7      208.26      200.53     10.75 o 
  -3   8   7     3231.74     3219.33     42.45 o 
  -2   8   7     1615.09     1593.38     22.84 o 
  -1   8   7     3140.95     2975.34     29.49 o 
   0   8   7     1198.47     1152.11     14.17 o 
   1   8   7     2670.57     2698.79     28.88 o 
   2   8   7       25.34       19.52      5.71 o 
   3   8   7      273.61      260.10     12.93 o 
   4   8   7       71.29       64.03      8.88 o 
   5   8   7        5.05        9.87      7.31 o 
  -5   9   7       93.42       81.16     15.48 o 
  -4   9   7      372.29      367.05     14.33 o 
  -3   9   7      132.73      124.76      6.71 o 
  -2   9   7        0.30        5.01      3.11 o 
  -1   9   7      492.60      457.33     10.28 o 
   0   9   7       13.87       21.28      3.10 o 
   1   9   7     4241.28     4205.23     49.77 o 
   2   9   7      271.21      308.93     12.64 o 
   3   9   7      142.26      166.48     12.54 o 
   4   9   7        1.33        7.75      4.53 o 
   5   9   7      400.57      412.33     41.44 o 
  -5  10   7      335.98      343.20     30.79 o 
  -4  10   7      195.25      193.29     14.07 o 
  -3  10   7     1145.88     1108.42     19.42 o 
  -2  10   7     4914.52     4975.41     47.78 o 
  -1  10   7      980.03      920.62     16.79 o 
   0  10   7     1365.07     1395.87     20.82 o 
   1  10   7     1385.33     1327.99     31.35 o 
   2  10   7      188.07      183.49     14.49 o 
   3  10   7      229.82      240.16     13.81 o 
   4  10   7       13.10        6.35      3.80 o 
   5  10   7       26.54       27.13     11.57 o 
  -5  11   7       36.54       33.51     14.28 o 
  -4  11   7       21.91       18.83      5.69 o 
  -3  11   7       28.49       28.76      4.94 o 
  -2  11   7     1110.49     1113.23     22.29 o 
  -1  11   7      113.24      104.42      6.66 o 
   0  11   7     3432.29     3542.73     40.85 o 
   1  11   7      231.49      214.70     10.90 o 
   2  11   7     2780.40     2768.59     48.80 o 
   3  11   7      364.23      424.59     18.12 o 
   4  11   7      730.10      716.60     26.40 o 
   5  11   7        6.73       15.75      7.99 o 
  -4  12   7      326.89      306.13     16.78 o 
  -3  12   7     1695.09     1718.09     32.89 o 
  -2  12   7      331.88      344.56     11.02 o 
  -1  12   7     2118.87     2149.05     30.47 o 
   0  12   7      369.27      362.13     12.14 o 
   1  12   7      695.34      668.50     21.44 o 
   2  12   7     1376.54     1332.32     38.63 o 
   3  12   7       19.76        8.74      4.11 o 
   4  12   7      109.45       84.43     10.22 o 
  -4  13   7        0.12       16.85      8.03 o 
  -3  13   7      137.54      135.12     17.24 o 
  -2  13   7        5.86        9.75      3.37 o 
  -1  13   7      117.63      112.76      7.70 o 
   0  13   7        4.81        7.79      3.54 o 
   1  13   7     4347.79     4468.50     65.53 o 
   2  13   7       35.18       60.95     14.55 o 
   3  13   7     1163.40     1192.15     32.29 o 
   4  13   7       19.35       16.76      6.07 o 
  -4  14   7      689.26      677.04     28.13 o 
  -3  14   7      882.34      909.54     26.50 o 
  -2  14   7     1194.87     1144.71     29.04 o 
  -1  14   7     2318.85     2480.87     32.82 o 
   0  14   7      311.68      300.57     13.10 o 
   1  14   7      268.42      256.53     15.18 o 
   2  14   7       79.33       80.65      9.16 o 
   3  14   7       57.12       38.44      7.19 o 
   4  14   7       58.12       60.37     12.80 o 
  -4  15   7       34.58       17.20     10.21 o 
  -3  15   7       46.66       56.31      8.65 o 
  -2  15   7      148.44      140.68      8.31 o 
  -1  15   7        6.07       10.02      4.85 o 
   0  15   7      849.65      831.42     20.49 o 
   1  15   7      260.34      235.07     11.92 o 
   2  15   7     1451.22     1466.77     36.93 o 
   3  15   7        0.10       10.57      5.25 o 
  -3  16   7     1151.71     1125.21     33.85 o 
  -2  16   7     1010.44     1123.30     35.80 o 
  -1  16   7      213.28      194.97     10.58 o 
   0  16   7      256.42      253.00     12.71 o 
   1  16   7       24.56       31.90      7.19 o 
   2  16   7      533.19      506.81     22.49 o 
   3  16   7      279.62      274.66     18.00 o 
  -3  17   7       25.98       26.26     10.04 o 
  -2  17   7      194.14      171.97     13.75 o 
  -1  17   7      102.55       96.83      8.94 o 
   0  17   7      246.11      254.43     12.48 o 
   1  17   7      405.25      425.92     16.44 o 
   2  17   7       88.80       69.23     10.27 o 
   3  17   7      513.59      496.74     35.05 o 
  -2  18   7      131.34      121.77     12.20 o 
  -1  18   7     1139.13     1101.16     27.60 o 
   0  18   7      448.39      424.65     17.12 o 
   1  18   7      439.47      437.58     20.36 o 
   2  18   7        6.51        3.75      3.89 o 
  -1  19   7       14.72       22.62      7.77 o 
   0  19   7     1071.01     1110.58     30.56 o 
   1  19   7        3.23        6.10      3.83 o 
  -6   0   8      157.95      140.87     19.10 o 
  -4   0   8       11.74       19.74      8.29 o 
  -2   0   8      521.32      525.67     24.07 o 
   0   0   8    17455.23    17593.99    163.36 o 
   2   0   8     4777.64     5176.88     59.52 o 
   4   0   8     1363.07     1333.94     32.58 o 
  -6   1   8      168.22      182.42     12.75 o 
  -5   1   8     1049.12     1091.16     27.12 o 
  -4   1   8      531.30      508.70     14.95 o 
  -3   1   8     2686.70     2573.95     31.37 o 
  -2   1   8    11093.61    10908.51    120.96 o 
  -1   1   8    13184.41    13441.72     66.69 o 
   0   1   8     5270.57     5377.61     42.43 o 
   1   1   8      147.13      143.87      2.99 o 
   2   1   8       17.99       10.67      3.35 o 
   3   1   8       31.46       32.16      4.63 o 
   4   1   8       27.79       25.21      5.73 o 
   5   1   8       51.52       21.65     10.12 o 
  -6   2   8       11.49       12.42      5.26 o 
  -5   2   8      707.55      720.04     21.45 o 
  -4   2   8       60.96       51.64      6.07 o 
  -3   2   8        0.35        5.69      2.12 o 
  -2   2   8     2779.86     2899.04     37.58 o 
  -1   2   8     2896.18     2668.61     30.67 o 
   0   2   8      578.67      684.74     15.45 o 
   1   2   8     3557.78     3547.06     39.39 o 
   2   2   8       11.95       17.46      2.59 o 
   3   2   8     2717.43     2912.59     58.48 o 
   4   2   8        8.43        9.20      3.90 o 
   5   2   8      588.97      557.89     52.27 o 
  -6   3   8      125.53      117.33     15.21 o 
  -5   3   8      411.82      410.61     16.42 o 
  -4   3   8       96.14       76.40      7.56 o 
  -3   3   8     2271.35     2283.42     30.63 o 
  -2   3   8     3335.70     3102.04     62.55 o 
  -1   3   8     6354.73     6004.29     34.75 o 
   0   3   8     4101.05     4075.32     29.51 o 
   1   3   8     3908.50     3900.42     23.44 o 
   2   3   8      504.67      489.46      9.30 o 
   3   3   8      424.01      403.71      9.57 o 
   4   3   8      143.30      135.32      9.32 o 
   5   3   8       42.58       43.01      9.32 o 
  -5   4   8        2.40        8.82      3.68 o 
  -4   4   8      519.66      511.77     15.71 o 
  -3   4   8       10.83        9.07      2.96 o 
  -2   4   8      464.35      472.15     10.45 o 
  -1   4   8     2144.81     2223.04     19.06 o 
   0   4   8     7195.57     7283.10     50.12 o 
   1   4   8      257.22      275.09      5.99 o 
   2   4   8     2251.39     2266.70     27.39 o 
   3   4   8      531.74      539.68     17.18 o 
   4   4   8     1786.28     1841.51     35.47 o 
   5   4   8        7.97        4.54      5.23 o 
  -5   5   8      239.54      239.90     13.24 o 
  -4   5   8      873.88      830.92     22.95 o 
  -3   5   8      891.54      871.95     16.06 o 
  -2   5   8     6003.70     6067.37     49.05 o 
  -1   5   8     3372.95     3395.82     25.67 o 
   0   5   8     3571.33     3454.40     23.70 o 
   1   5   8        1.19        3.62      2.32 o 
   2   5   8     2237.25     2361.94     25.18 o 
   3   5   8        9.01       13.23      4.45 o 
   4   5   8      872.32      771.29     40.74 o 
   5   5   8        1.13        6.54      5.31 o 
  -5   6   8      343.26      321.18     14.97 o 
  -4   6   8       64.32       52.89      8.90 o 
  -3   6   8        0.05        3.44      2.70 o 
  -2   6   8      834.99      839.48     18.65 o 
  -1   6   8     6555.91     6623.34     54.87 o 
   0   6   8      548.82      560.44     14.84 o 
   1   6   8     4690.39     5024.58     47.60 o 
   2   6   8      399.78      394.96     11.72 o 
   3   6   8     4529.37     4790.11     74.19 o 
   4   6   8        5.74       14.08      6.71 o 
   5   6   8      157.24      156.11     16.16 o 
  -5   7   8      903.88      998.88     45.27 o 
  -4   7   8       93.04       92.53      8.25 o 
  -3   7   8     2244.70     2220.26     27.53 o 
  -2   7   8     1142.53     1013.57     17.07 o 
  -1   7   8     7778.00     7895.99     57.38 o 
   0   7   8      960.84      987.41     12.98 o 
   1   7   8     2415.82     2451.34     25.48 o 
   2   7   8       15.06       23.26      9.50 o 
   3   7   8       18.60       13.92      3.65 o 
   4   7   8        1.73        3.46      4.13 o 
   5   7   8       34.75       46.79     13.83 o 
  -5   8   8      313.17      320.39     19.68 o 
  -4   8   8      434.47      401.34     18.98 o 
  -3   8   8       12.75       13.87      4.04 o 
  -2   8   8     1073.87     1105.03     18.51 o 
  -1   8   8       73.49       43.71      4.37 o 
   0   8   8     2775.65     2647.99     27.10 o 
   1   8   8     2426.81     2555.73     25.68 o 
   2   8   8      400.95      430.37     13.77 o 
   3   8   8      463.50      451.04     15.69 o 
   4   8   8     1217.18     1245.35     30.69 o 
   5   8   8       16.37       27.48     13.33 o 
  -5   9   8        6.95       19.19      7.70 o 
  -4   9   8     1407.08     1430.39     29.85 o 
  -3   9   8      181.83      178.88      8.04 o 
  -2   9   8     1950.21     1897.19     26.89 o 
  -1   9   8     2233.20     2231.37     28.87 o 
   0   9   8     8847.57     9227.96     68.45 o 
   1   9   8       32.15       29.69      4.28 o 
   2   9   8      109.31       87.67      8.19 o 
   3   9   8       41.67       30.29      6.92 o 
   4   9   8      429.12      360.94     16.24 o 
   5   9   8      191.34      186.92     23.93 o 
  -5  10   8       80.41       89.11     18.45 o 
  -4  10   8       24.41       26.93      9.15 o 
  -3  10   8      243.22      233.74      9.20 o 
  -2  10   8        1.82        9.52      3.20 o 
  -1  10   8        2.54        4.49      2.53 o 
   0  10   8      579.68      586.14     11.87 o 
   1  10   8      845.92      832.81     14.86 o 
   2  10   8     2572.51     2609.81     49.72 o 
   3  10   8     1658.48     1756.23     44.57 o 
   4  10   8       62.02       55.54      7.27 o 
   5  10   8      272.19      245.41     36.75 o 
  -5  11   8      640.66      674.66     32.75 o 
  -4  11   8      162.02      166.97     13.96 o 
  -3  11   8     2016.77     2069.66     38.66 o 
  -2  11   8      206.38      197.97      8.34 o 
  -1  11   8     4779.10     4993.41     48.05 o 
   0  11   8       15.15       18.39      4.60 o 
   1  11   8     1508.32     1499.40     27.63 o 
   2  11   8     1383.24     1293.54     29.36 o 
   3  11   8       20.77       21.80      5.84 o 
   4  11   8      290.63      237.99     13.92 o 
  -4  12   8       14.79       10.90      8.55 o 
  -3  12   8        0.16        9.05      3.72 o 
  -2  12   8       80.76       74.08      6.45 o 
  -1  12   8      613.96      610.22     16.08 o 
   0  12   8     1028.02     1015.68     24.58 o 
   1  12   8        1.23        7.97      6.76 o 
   2  12   8     1964.65     1977.53     37.73 o 
   3  12   8      395.52      373.41     16.47 o 
   4  12   8        3.56        5.86      6.01 o 
  -4  13   8      792.46      813.11     27.28 o 
  -3  13   8        1.85       11.85      3.79 o 
  -2  13   8     4379.09     4666.96     91.99 o 
  -1  13   8      902.70      898.55     18.89 o 
   0  13   8     3452.34     3569.65     58.21 o 
   1  13   8        0.08       16.56      5.16 o 
   2  13   8      336.55      302.32     15.44 o 
   3  13   8      207.64      218.55     14.40 o 
   4  13   8       25.43       11.45      4.62 o 
  -4  14   8        0.07        4.03      6.46 o 
  -3  14   8       47.89       51.15      5.96 o 
  -2  14   8      301.07      276.75     12.01 o 
  -1  14   8      978.41      974.12     22.86 o 
   0  14   8     1025.97     1025.77     20.96 o 
   1  14   8      479.93      474.07     16.07 o 
   2  14   8      819.99      834.82     47.22 o 
   3  14   8      296.91      310.99     17.29 o 
   4  14   8      265.86      254.92     17.52 o 
  -3  15   8     1408.74     1484.91     32.66 o 
  -2  15   8       53.08       63.37      6.49 o 
  -1  15   8     1004.52      994.14     22.44 o 
   0  15   8        0.50        7.58      2.96 o 
   1  15   8      252.48      249.59     12.34 o 
   2  15   8      102.03       69.75     11.01 o 
   3  15   8       52.85       39.23      8.89 o 
  -3  16   8        0.02       10.70      4.03 o 
  -2  16   8       55.86       43.86      6.13 o 
  -1  16   8       77.02       63.14      6.45 o 
   0  16   8      228.22      233.48     13.54 o 
   1  16   8      431.01      406.89     15.42 o 
   2  16   8      336.72      347.52     18.04 o 
   3  16   8      390.33      353.36     24.40 o 
  -3  17   8       50.00       37.42      9.11 o 
  -2  17   8      704.48      720.67     26.23 o 
  -1  17   8       25.00       33.02      7.11 o 
   0  17   8     1611.48     1606.38     38.46 o 
   1  17   8      345.19      341.24     18.04 o 
   2  17   8      297.31      254.75     16.69 o 
  -2  18   8       50.15       31.55      6.94 o 
  -1  18   8       64.26       53.77      7.43 o 
   0  18   8      452.49      450.92     16.90 o 
   1  18   8      463.58      492.76     17.69 o 
   2  18   8      194.13      190.63     15.35 o 
  -1  19   8      832.94      820.30     32.03 o 
   0  19   8       19.92       22.44      5.77 o 
   1  19   8      213.98      172.63     12.71 o 
  -5   0   9     2555.78     2754.37     61.13 o 
  -3   0   9     1600.93     1528.98     37.94 o 
  -1   0   9    12195.60    12091.51    254.03 o 
   1   0   9     7297.85     7655.72     52.80 o 
   3   0   9     1101.68     1112.69     34.44 o 
   5   0   9        0.51        7.03      7.54 o 
  -6   1   9      101.42       88.98     10.49 o 
  -5   1   9      343.16      314.91     15.62 o 
  -4   1   9       14.15       11.28      3.39 o 
  -3   1   9      689.23      623.76     11.38 o 
  -2   1   9      115.95      117.77      6.73 o 
  -1   1   9     2999.71     2964.51     24.21 o 
   0   1   9     5395.41     5711.80     87.39 o 
   1   1   9     1440.81     1314.02      9.47 o 
   2   1   9     2275.28     2398.96     24.06 o 
   3   1   9     3878.41     4164.39     67.99 o 
   4   1   9       82.68       79.69      7.54 o 
   5   1   9      265.84      255.23     17.57 o 
  -5   2   9        0.45        8.92      5.58 o 
  -4   2   9     2460.70     2629.32     39.31 o 
  -3   2   9      403.28      378.91     10.10 o 
  -2   2   9     1882.03     1652.24     21.98 o 
  -1   2   9      584.19      601.39     10.93 o 
   0   2   9    19429.50    20451.15    165.89 o 
   1   2   9       35.70       67.51      2.36 o 
   2   2   9      176.72      159.79      5.28 o 
   3   2   9       46.67       43.10      4.52 o 
   4   2   9        5.85        8.99      5.10 o 
   5   2   9        1.17        9.15      6.55 o 
  -5   3   9      507.62      469.46     21.40 o 
  -4   3   9      669.03      679.58     19.18 o 
  -3   3   9       16.05       19.41      3.04 o 
  -2   3   9      104.87       85.11      4.91 o 
  -1   3   9       18.09       15.11      3.13 o 
   0   3   9     2349.27     2352.72     22.19 o 
   1   3   9       36.54       68.52      3.17 o 
   2   3   9     2867.40     2861.32     26.20 o 
   3   3   9     1742.30     1846.40     36.74 o 
   4   3   9      740.55      786.20     30.35 o 
   5   3   9      178.98      155.27     14.18 o 
  -5   4   9      749.01      801.13     31.98 o 
  -4   4   9      427.01      416.76     15.70 o 
  -3   4   9     4710.61     4922.24     53.60 o 
  -2   4   9      647.07      692.91     11.77 o 
  -1   4   9     8110.90     7747.22     54.18 o 
   0   4   9      401.34      417.75      7.16 o 
   1   4   9     3688.68     3620.41     52.62 o 
   2   4   9       57.91       57.16      4.28 o 
   3   4   9        2.38        4.09      2.53 o 
   4   4   9      385.34      360.89     28.57 o 
   5   4   9        0.28        8.24      6.24 o 
  -5   5   9      265.48      240.06     12.96 o 
  -4   5   9      111.48      119.47      9.32 o 
  -3   5   9     1120.11     1126.62     18.02 o 
  -2   5   9      568.48      532.98     10.76 o 
  -1   5   9      422.72      388.65      8.35 o 
   0   5   9      597.81      569.41      9.18 o 
   1   5   9     2916.35     2770.17     24.65 o 
   2   5   9      884.49      861.17     15.30 o 
   3   5   9      144.19      149.32      8.99 o 
   4   5   9      455.07      451.29     17.71 o 
   5   5   9      406.56      382.26     20.44 o 
  -5   6   9        1.74        8.30      5.26 o 
  -4   6   9     1203.75     1262.23     32.10 o 
  -3   6   9      972.15      911.23     16.94 o 
  -2   6   9     9687.47     9776.63     93.46 o 
  -1   6   9       28.50       14.57      2.27 o 
   0   6   9    14666.68    15576.82     98.40 o 
   1   6   9      638.00      693.67     10.45 o 
   2   6   9        5.57        5.52      2.80 o 
   3   6   9        0.41        6.18      4.02 o 
   4   6   9       17.71       24.48      6.25 o 
   5   6   9       36.11       20.12      8.40 o 
  -5   7   9       83.30       82.85     10.79 o 
  -4   7   9       53.81       48.27      7.57 o 
  -3   7   9      236.59      219.70      9.17 o 
  -2   7   9      225.86      207.81      7.69 o 
  -1   7   9       82.52       86.45      4.83 o 
   0   7   9      743.18      685.38     10.99 o 
   1   7   9      734.87      722.03     11.46 o 
   2   7   9     2247.05     2321.64     38.52 o 
   3   7   9      143.67      101.47      8.39 o 
   4   7   9      662.09      644.53     21.62 o 
   5   7   9        9.29        8.89      6.00 o 
  -5   8   9      428.70      418.83     21.81 o 
  -4   8   9      410.62      421.64     15.21 o 
  -3   8   9     2286.00     2276.37     31.11 o 
  -2   8   9      436.47      395.87     10.52 o 
  -1   8   9     7062.20     7258.21    106.79 o 
   0   8   9     1126.57     1084.39     14.43 o 
   1   8   9     1904.40     1957.54     25.03 o 
   2   8   9     1557.70     1504.08     33.02 o 
   3   8   9      111.31      110.65      9.84 o 
   4   8   9        0.23       13.29      8.58 o 
   5   8   9       16.02        7.11      7.23 o 
  -5   9   9      808.67      872.77     56.79 o 
  -4   9   9      264.44      298.32     16.00 o 
  -3   9   9        3.29        3.65      3.19 o 
  -2   9   9      113.35      103.84      6.33 o 
  -1   9   9      593.52      570.66     12.03 o 
   0   9   9      349.80      363.86     11.93 o 
   1   9   9     2639.24     2664.21     36.30 o 
   2   9   9      207.03      239.62     11.34 o 
   3   9   9     2740.97     2906.54     64.92 o 
   4   9   9      190.35      187.16     12.29 o 
   5   9   9      173.23      187.52     17.04 o 
  -5  10   9      103.91      122.79     13.74 o 
  -4  10   9      431.26      430.59     16.91 o 
  -3  10   9     1059.96     1037.78     23.27 o 
  -2  10   9      785.22      750.34     17.39 o 
  -1  10   9      778.30      757.11     15.06 o 
   0  10   9     2095.38     2140.36     28.26 o 
   1  10   9      748.99      728.03     14.96 o 
   2  10   9     1808.97     1724.91     35.44 o 
   3  10   9      152.14      132.05     10.88 o 
   4  10   9       66.87       64.10      9.25 o 
  -4  11   9       56.24       58.29      8.44 o 
  -3  11   9       16.41       16.28      4.42 o 
  -2  11   9        0.49        6.45      3.74 o 
  -1  11   9       38.68       35.05      4.45 o 
   0  11   9      547.89      522.53     12.14 o 
   1  11   9      800.02      802.10     19.93 o 
   2  11   9     1704.18     1679.60     33.20 o 
   3  11   9       25.73       48.61      9.35 o 
   4  11   9       96.77       95.38     11.30 o 
  -4  12   9      623.88      611.26     24.18 o 
  -3  12   9     1169.86     1203.68     25.48 o 
  -2  12   9     1623.90     1636.43     31.95 o 
  -1  12   9     1153.52     1167.98     20.58 o 
   0  12   9     1546.89     1563.30     24.47 o 
   1  12   9     2926.31     2934.63     58.33 o 
   2  12   9      515.15      491.72     19.49 o 
   3  12   9       48.78       41.91      7.71 o 
   4  12   9      129.24       90.24     11.85 o 
  -4  13   9        0.41       13.66      6.51 o 
  -3  13   9       80.33       66.88      6.46 o 
  -2  13   9       71.72       71.06      7.70 o 
  -1  13   9       25.83       34.12      4.78 o 
   0  13   9        3.26        9.01      3.70 o 
   1  13   9     2358.10     2376.57     38.86 o 
   2  13   9       77.00       74.02      8.33 o 
   3  13   9      621.48      643.24     31.61 o 
   4  13   9       13.48       11.59      5.60 o 
  -4  14   9      424.53      441.23     23.42 o 
  -3  14   9      757.91      763.96     23.99 o 
  -2  14   9     1066.88     1086.72     22.66 o 
  -1  14   9      147.67      176.74      9.20 o 
   0  14   9     1237.28     1270.44     28.23 o 
   1  14   9      160.41      166.47     10.43 o 
   2  14   9        5.37       12.44      7.33 o 
   3  14   9      183.53      163.11     12.85 o 
  -3  15   9       31.25       35.25      6.71 o 
  -2  15   9       24.38       29.99      4.19 o 
  -1  15   9      164.85      148.81      8.56 o 
   0  15   9      893.30      895.02     21.77 o 
   1  15   9       42.48       42.52      6.42 o 
   2  15   9      558.95      559.58     23.35 o 
   3  15   9        7.35        8.91      3.78 o 
  -3  16   9      409.61      378.84     20.53 o 
  -2  16   9     1865.51     1988.47     32.62 o 
  -1  16   9      722.94      723.70     23.13 o 
   0  16   9     1039.69     1038.29     24.75 o 
   1  16   9      218.05      200.05     11.43 o 
   2  16   9      526.32      502.48     19.01 o 
   3  16   9       66.53       56.96      9.53 o 
  -2  17   9       48.76       29.81     10.60 o 
  -1  17   9      264.55      250.31     12.55 o 
   0  17   9       30.59       26.74      5.89 o 
   1  17   9      217.97      241.64     12.43 o 
   2  17   9        1.58        6.91      4.32 o 
  -2  18   9      575.71      549.87     25.39 o 
  -1  18   9      767.15      831.33     21.95 o 
   0  18   9      374.36      348.38     15.62 o 
   1  18   9      242.90      219.15     14.35 o 
   2  18   9        2.36        4.01      5.51 o 
  -1  19   9        0.07        9.39      4.43 o 
   0  19   9      139.15      154.82     11.89 o 
   1  19   9       75.81       75.56      9.17 o 
  -4   0  10     1870.54     1824.43     44.97 o 
  -2   0  10      297.78      244.33     11.78 o 
   0   0  10     1108.32     1039.70     28.90 o 
   2   0  10      757.77      682.73     19.85 o 
   4   0  10      949.65     1043.58     29.38 o 
  -5   1  10      427.47      418.55     17.81 o 
  -4   1  10     1583.09     1630.75     30.09 o 
  -3   1  10     3797.96     3831.84     43.69 o 
  -2   1  10     9096.22     9094.20     76.09 o 
  -1   1  10     1368.85     1177.47     13.96 o 
   0   1  10     7874.77     8134.98     70.97 o 
   1   1  10     1635.17     1608.99     12.15 o 
   2   1  10     1356.04     1338.97     16.72 o 
   3   1  10      112.90      125.88      6.16 o 
   4   1  10      317.03      323.44     17.32 o 
   5   1  10      113.86      126.87     13.82 o 
  -5   2  10      679.29      698.54     23.10 o 
  -4   2  10       20.03       22.15      7.74 o 
  -3   2  10      367.20      343.96     12.51 o 
  -2   2  10      195.78      187.46      6.80 o 
  -1   2  10      208.95      189.12      6.31 o 
   0   2  10      468.98      489.70     13.38 o 
   1   2  10     1644.30     1632.80     15.05 o 
   2   2  10      457.85      487.85      9.06 o 
   3   2  10      739.48      763.85     24.54 o 
   4   2  10        0.06        3.21      7.70 o 
   5   2  10      708.65      681.27     40.54 o 
  -5   3  10      311.42      324.49     15.09 o 
  -4   3  10      883.51      896.68     25.57 o 
  -3   3  10      529.73      488.11     12.63 o 
  -2   3  10     2240.42     2203.69     24.24 o 
  -1   3  10     8733.14     8360.40     57.88 o 
   0   3  10     1891.15     1975.11     22.25 o 
   1   3  10     3063.21     3017.31     26.42 o 
   2   3  10     1462.88     1516.28     19.80 o 
   3   3  10      547.48      513.38     11.87 o 
   4   3  10        1.69       13.44      6.14 o 
   5   3  10       49.71       13.66      6.16 o 
  -5   4  10        3.23        7.58      3.11 o 
  -4   4  10      122.96      121.90      9.86 o 
  -3   4  10      464.41      457.29     11.67 o 
  -2   4  10      357.53      338.25      8.91 o 
  -1   4  10       15.77        8.50      2.58 o 
   0   4  10     5221.20     5545.07     51.86 o 
   1   4  10       13.01       17.60      3.35 o 
   2   4  10     1352.98     1328.60     18.41 o 
   3   4  10        0.19        6.76      3.08 o 
   4   4  10     1360.67     1325.91     48.38 o 
   5   4  10       74.62       54.59      9.94 o 
  -5   5  10       38.65       52.74      7.98 o 
  -4   5  10     2006.91     2169.69     46.67 o 
  -3   5  10      313.10      329.00     11.57 o 
  -2   5  10     4086.47     4004.39     44.23 o 
  -1   5  10     2246.43     2146.76     22.27 o 
   0   5  10     2789.58     2735.87     24.79 o 
   1   5  10      234.16      271.02      6.62 o 
   2   5  10     2878.24     2925.64     32.95 o 
   3   5  10       73.55       66.20      6.42 o 
   4   5  10        2.52       11.13      5.54 o 
   5   5  10       75.26       67.09     18.44 o 
  -5   6  10      445.24      439.57     25.38 o 
  -4   6  10       41.44       42.88      7.49 o 
  -3   6  10     3059.55     3037.23     39.21 o 
  -2   6  10        1.55        3.53      3.24 o 
  -1   6  10      687.93      617.33     10.73 o 
   0   6  10     1449.77     1639.62     18.90 o 
   1   6  10     4383.90     4718.00     40.72 o 
   2   6  10      430.61      411.05      8.62 o 
   3   6  10     1956.53     1972.26     54.92 o 
   4   6  10       16.15       14.86      5.87 o 
   5   6  10      184.88      161.13     13.92 o 
  -5   7  10      236.54      250.55     14.12 o 
  -4   7  10       89.65       80.67      7.70 o 
  -3   7  10     4440.86     4552.66     49.53 o 
  -2   7  10      679.36      633.61     12.38 o 
  -1   7  10     4227.68     4347.31     70.04 o 
   0   7  10      647.88      637.06     11.80 o 
   1   7  10     2774.25     2863.94     32.82 o 
   2   7  10      115.17      114.79      7.08 o 
   3   7  10        6.46       10.71      4.04 o 
   4   7  10        1.87        4.08      4.68 o 
   5   7  10        7.50        9.00     11.58 o 
  -5   8  10        0.84        8.38      6.40 o 
  -4   8  10      179.99      181.47     10.81 o 
  -3   8  10       20.11       15.25      4.42 o 
  -2   8  10      164.14      141.80      7.02 o 
  -1   8  10      320.53      334.52     10.58 o 
   0   8  10       80.98       73.07      6.00 o 
   1   8  10     1427.85     1427.48     20.78 o 
   2   8  10     1996.48     2045.86     29.11 o 
   3   8  10      606.62      529.04     17.11 o 
   4   8  10      307.50      311.76     14.43 o 
   5   8  10       74.18       47.31     10.05 o 
  -5   9  10        1.60       10.81      3.85 o 
  -4   9  10     2064.00     2072.84     38.24 o 
  -3   9  10       32.25       31.55      4.49 o 
  -2   9  10     3338.84     3409.47     41.91 o 
  -1   9  10      455.21      432.54     11.04 o 
   0   9  10     4371.31     4538.31     48.96 o 
   1   9  10     1757.36     1884.15     25.34 o 
   2   9  10     1544.33     1606.98     32.40 o 
   3   9  10       93.50       93.55      8.96 o 
   4   9  10       14.08        8.74      4.44 o 
   5   9  10       24.10       12.83      6.10 o 
  -5  10  10      184.75      178.30     14.76 o 
  -4  10  10      194.06      201.98     12.44 o 
  -3  10  10      487.76      464.22     15.29 o 
  -2  10  10      321.22      309.48     11.21 o 
  -1  10  10     1193.05     1209.42     19.33 o 
   0  10  10      223.44      220.95      8.23 o 
   1  10  10        6.40       15.50      4.07 o 
   2  10  10       84.91       84.29      8.27 o 
   3  10  10      781.61      796.90     24.75 o 
   4  10  10       27.38       38.13     10.42 o 
  -4  11  10        7.50       13.51      5.21 o 
  -3  11  10     3141.90     3330.43     39.34 o 
  -2  11  10      132.67      125.90      7.98 o 
  -1  11  10     2361.95     2424.24     33.40 o 
   0  11  10      396.87      378.58     11.26 o 
   1  11  10     1090.93     1079.40     34.06 o 
   2  11  10        1.59       14.97      6.75 o 
   3  11  10      373.18      345.59     15.74 o 
   4  11  10      160.96      157.03     13.64 o 
  -4  12  10      690.38      716.22     33.91 o 
  -3  12  10       53.95       39.71      8.67 o 
  -2  12  10       49.47       61.11      6.44 o 
  -1  12  10       72.96       74.48      5.95 o 
   0  12  10      750.47      711.72     15.15 o 
   1  12  10      230.09      219.89     10.13 o 
   2  12  10      210.75      247.46     11.86 o 
   3  12  10      193.58      172.99     12.31 o 
   4  12  10      345.00      317.77     15.98 o 
  -4  13  10      837.07      885.77     32.73 o 
  -3  13  10      105.50       84.38      8.37 o 
  -2  13  10     2219.56     2350.47     39.17 o 
  -1  13  10       29.09       33.43      4.94 o 
   0  13  10     4914.28     5235.07     42.34 o 
   1  13  10       73.66       64.22      6.79 o 
   2  13  10      508.15      492.03     16.49 o 
   3  13  10       73.17       50.82      9.66 o 
   4  13  10       33.85       21.78      5.71 o 
  -4  14  10        0.16        5.13      8.87 o 
  -3  14  10       51.82       38.59      6.90 o 
  -2  14  10       71.37       72.95      7.50 o 
  -1  14  10      742.24      739.13     18.94 o 
   0  14  10      441.55      429.59     21.14 o 
   1  14  10      250.54      250.74     11.77 o 
   2  14  10      279.16      242.52     12.37 o 
   3  14  10      393.56      426.42     19.96 o 
  -3  15  10      499.33      513.19     22.09 o 
  -2  15  10       49.26       50.82      7.15 o 
  -1  15  10     1167.63     1208.62     23.92 o 
   0  15  10       54.23       53.10      6.39 o 
   1  15  10     1281.69     1234.71     27.83 o 
   2  15  10        0.25        6.54      4.15 o 
   3  15  10      163.78      134.40     12.61 o 
  -3  16  10      102.87       99.74     12.41 o 
  -2  16  10        0.04       12.00      5.21 o 
  -1  16  10        0.09        8.62      3.27 o 
   0  16  10      202.15      191.62     11.28 o 
   1  16  10      460.99      444.98     16.20 o 
   2  16  10      962.69     1033.06     24.93 o 
   3  16  10      110.78      102.77     11.30 o 
  -2  17  10     1449.98     1497.48     31.96 o 
  -1  17  10       47.31       57.01      6.90 o 
   0  17  10      383.71      339.52     14.69 o 
   1  17  10      160.25      173.29     11.79 o 
   2  17  10      361.93      360.87     16.50 o 
  -1  18  10       19.86       21.46      6.33 o 
   0  18  10       15.70       11.96      4.30 o 
   1  18  10      392.59      399.76     17.82 o 
   0  19  10       64.01       65.89      8.87 o 
  -5   0  11      204.54      237.59     20.32 o 
  -3   0  11     1729.10     1723.83     39.08 o 
  -1   0  11     7726.88     7456.94    187.79 o 
   1   0  11     1354.94     1368.72     37.40 o 
   3   0  11      576.24      554.69     21.12 o 
  -5   1  11      207.57      198.98     12.11 o 
  -4   1  11     1024.49      982.38     35.09 o 
  -3   1  11      256.04      232.72      8.23 o 
  -2   1  11      213.16      190.28      9.03 o 
  -1   1  11       19.57       11.97      3.65 o 
   0   1  11     1348.88     1302.08      8.30 o 
   1   1  11     2974.00     3139.12     44.33 o 
   2   1  11       31.56       24.55      2.86 o 
   3   1  11      901.40      943.18     23.84 o 
   4   1  11      689.11      700.32     16.43 o 
  -5   2  11       80.03       78.07      8.91 o 
  -4   2  11     2991.70     3141.74     61.81 o 
  -3   2  11      471.84      445.86     13.17 o 
  -2   2  11     6951.70     7117.38     84.42 o 
  -1   2  11      522.72      574.37     10.15 o 
   0   2  11    14328.49    15100.22    194.90 o 
   1   2  11       38.76       45.86      1.39 o 
   2   2  11      425.71      431.20      8.56 o 
   3   2  11       63.36       72.72      4.81 o 
   4   2  11      458.75      404.56     12.56 o 
  -5   3  11       44.20       66.35      8.21 o 
  -4   3  11      136.15      147.90     12.41 o 
  -3   3  11      764.47      743.79     14.43 o 
  -2   3  11     1115.78     1110.54     17.92 o 
  -1   3  11       23.64       30.37      3.39 o 
   0   3  11        4.85       19.59      2.92 o 
   1   3  11     2253.24     2405.32     36.53 o 
   2   3  11      604.41      627.31     10.29 o 
   3   3  11      210.35      212.97      8.46 o 
   4   3  11      264.25      248.76     11.79 o 
  -5   4  11      375.07      373.92     18.14 o 
  -4   4  11       20.20       25.53      5.26 o 
  -3   4  11     1843.31     1888.63     27.39 o 
  -2   4  11      741.86      703.04     13.43 o 
  -1   4  11    10855.22    10862.85     76.34 o 
   0   4  11        7.01        8.72      1.73 o 
   1   4  11     6907.32     7516.54     76.70 o 
   2   4  11      505.74      486.24      9.13 o 
   3   4  11       62.37       46.76      5.30 o 
   4   4  11       56.44       42.01      6.66 o 
  -5   5  11      199.40      206.44     13.73 o 
  -4   5  11       47.54       39.12      6.42 o 
  -3   5  11      397.82      379.01     12.10 o 
  -2   5  11       17.41       16.78      3.80 o 
  -1   5  11      179.73      180.40      6.20 o 
   0   5  11     1265.88     1313.06     15.94 o 
   1   5  11      311.05      288.94      6.81 o 
   2   5  11       64.30       67.94      4.34 o 
   3   5  11      192.88      210.37     10.78 o 
   4   5  11        0.61       11.22      4.65 o 
  -5   6  11       26.30       23.34      5.09 o 
  -4   6  11     2302.67     2391.21     57.01 o 
  -3   6  11     1052.53      990.30     20.80 o 
  -2   6  11     5397.61     5467.43     57.56 o 
  -1   6  11      354.91      357.75      8.63 o 
   0   6  11     5144.14     5452.86     43.92 o 
   1   6  11      571.52      522.04      9.59 o 
   2   6  11     2245.49     2309.22     36.68 o 
   3   6  11      229.02      214.62     10.69 o 
   4   6  11       13.52       14.07      3.81 o 
  -5   7  11      337.71      324.67     18.37 o 
  -4   7  11      324.70      324.05     14.01 o 
  -3   7  11      137.42      144.92      8.07 o 
  -2   7  11      351.10      340.30      9.78 o 
  -1   7  11       57.71       58.01      4.55 o 
   0   7  11      771.24      758.58     13.56 o 
   1   7  11      948.53     1021.15     16.50 o 
   2   7  11      319.02      307.44     10.73 o 
   3   7  11        3.67       13.41      8.58 o 
   4   7  11      362.75      361.74     16.22 o 
  -5   8  11      193.23      203.06     18.10 o 
  -4   8  11      157.88      149.94     10.40 o 
  -3   8  11     1293.06     1344.26     22.16 o 
  -2   8  11     2567.07     2559.38     33.88 o 
  -1   8  11     5380.44     5545.30     58.16 o 
   0   8  11      487.58      468.91     10.06 o 
   1   8  11      735.02      750.08     13.64 o 
   2   8  11      561.10      543.54     15.61 o 
   3   8  11      329.24      318.42     18.55 o 
   4   8  11       11.24       11.80      4.05 o 
  -5   9  11      248.49      229.20     16.42 o 
  -4   9  11       98.61      102.94     10.30 o 
  -3   9  11      100.37      103.84      6.56 o 
  -2   9  11      257.80      220.58     10.24 o 
  -1   9  11       23.82       32.60      4.99 o 
   0   9  11      126.01      133.33      6.48 o 
   1   9  11     3242.62     3280.55     33.78 o 
   2   9  11      143.02      158.55      8.72 o 
   3   9  11      302.43      331.96     18.44 o 
   4   9  11      160.20      135.99     14.79 o 
  -4  10  11      136.10      159.95     10.92 o 
  -3  10  11      922.84      922.14     20.47 o 
  -2  10  11     3009.78     3042.76     36.93 o 
  -1  10  11      868.45      874.18     18.85 o 
   0  10  11     2267.88     2275.59     33.47 o 
   1  10  11     2485.24     2601.60     41.47 o 
   2  10  11     1165.93     1114.33     22.37 o 
   3  10  11      469.74      456.83     20.28 o 
   4  10  11       25.12       18.05      4.65 o 
  -4  11  11      836.12      863.01     28.83 o 
  -3  11  11        8.82       12.23      3.95 o 
  -2  11  11      203.17      200.94      9.61 o 
  -1  11  11      596.11      622.37     14.25 o 
   0  11  11        9.56       13.40      3.23 o 
   1  11  11      336.79      329.27     12.53 o 
   2  11  11     1141.80     1179.38     28.91 o 
   3  11  11       52.75       81.72      9.00 o 
   4  11  11      237.70      211.69     16.06 o 
  -4  12  11      223.19      243.17     17.19 o 
  -3  12  11      575.51      569.02     17.61 o 
  -2  12  11     2397.51     2497.18     40.48 o 
  -1  12  11      491.09      482.57     15.41 o 
   0  12  11       33.06       38.24      4.30 o 
   1  12  11      558.48      550.34     16.68 o 
   2  12  11      286.40      272.93     12.76 o 
   3  12  11       66.43       57.23      8.37 o 
   4  12  11        0.78        2.80      5.15 o 
  -4  13  11      162.72      146.83     13.73 o 
  -3  13  11      107.76       99.57      7.58 o 
  -2  13  11       10.35        6.23      5.63 o 
  -1  13  11       16.96       13.55      4.12 o 
   0  13  11      572.31      594.60     15.75 o 
   1  13  11      605.83      605.16     16.19 o 
   2  13  11      112.89      108.50      8.98 o 
   3  13  11      690.58      647.63     39.70 o 
  -3  14  11      674.17      711.84     25.60 o 
  -2  14  11     1976.96     2013.50     38.22 o 
  -1  14  11     2468.54     2627.96     38.79 o 
   0  14  11      982.90      957.42     22.37 o 
   1  14  11      678.57      688.18     19.33 o 
   2  14  11       21.20       18.29      5.36 o 
   3  14  11      179.62      164.16     13.05 o 
  -3  15  11       69.64       74.03     10.60 o 
  -2  15  11       96.74       88.97      8.89 o 
  -1  15  11       11.94       13.51      4.50 o 
   0  15  11      140.84      131.27      9.09 o 
   1  15  11        7.43        7.91      4.13 o 
   2  15  11      474.97      452.91     17.30 o 
   3  15  11        1.45       13.01      5.28 o 
  -3  16  11      160.03      156.82     14.45 o 
  -2  16  11      542.28      551.13     16.25 o 
  -1  16  11      644.05      645.02     17.03 o 
   0  16  11      384.11      366.40     14.36 o 
   1  16  11      824.53      776.92     22.37 o 
   2  16  11      382.65      410.21     19.68 o 
  -2  17  11        1.17       10.39      5.76 o 
  -1  17  11        3.61        5.22      4.54 o 
   0  17  11      342.62      348.79     14.55 o 
   1  17  11      404.90      386.82     16.08 o 
   2  17  11        7.38       12.58      4.17 o 
  -1  18  11      738.79      780.01     26.24 o 
   0  18  11       96.17       91.41      9.54 o 
   1  18  11      294.96      273.64     15.22 o 
  -4   0  12      799.52      780.62     34.02 o 
  -2   0  12      812.73      739.24     30.98 o 
   0   0  12       33.92       87.50     11.02 o 
   2   0  12     1643.76     1626.39     49.32 o 
   4   0  12      180.38      199.46     20.02 o 
  -5   1  12      138.67      125.82     14.30 o 
  -4   1  12      358.28      353.81     13.84 o 
  -3   1  12     1596.90     1662.59     25.19 o 
  -2   1  12     6085.37     6288.28     81.38 o 
  -1   1  12     2560.49     2478.58     42.14 o 
   0   1  12     4026.23     3796.85     53.71 o 
   1   1  12     3392.59     3587.11     51.45 o 
   2   1  12     2334.85     2309.16     50.71 o 
   3   1  12       57.91       46.29      4.08 o 
   4   1  12        3.15        3.10      3.17 o 
  -5   2  12      742.92      745.81     22.85 o 
  -4   2  12        8.87       10.42      4.31 o 
  -3   2  12        3.46        8.09      3.21 o 
  -2   2  12        6.55        5.35      4.15 o 
  -1   2  12       16.86       24.78      2.81 o 
   0   2  12      213.24      210.16      4.49 o 
   1   2  12     1993.26     2183.05     21.73 o 
   2   2  12      267.29      249.78      6.62 o 
   3   2  12      156.26      177.79      7.18 o 
   4   2  12       13.71       11.20      4.21 o 
  -5   3  12      101.19       99.33      9.93 o 
  -4   3  12      555.02      558.44     25.55 o 
  -3   3  12     2216.76     2238.59     31.12 o 
  -2   3  12     1465.58     1475.35     21.84 o 
  -1   3  12     5420.23     5471.60     43.93 o 
   0   3  12     2236.94     2116.40     33.51 o 
   1   3  12     5111.35     5253.00     77.12 o 
   2   3  12      599.23      578.11      9.47 o 
   3   3  12      855.38      866.58     14.89 o 
   4   3  12      140.78      108.54     12.80 o 
  -5   4  12       11.63       20.28      5.79 o 
  -4   4  12     1776.54     1839.49     38.73 o 
  -3   4  12        1.63        4.64      2.93 o 
  -2   4  12      657.89      669.22     12.51 o 
  -1   4  12      338.30      350.53      8.49 o 
   0   4  12      154.97      166.50      6.40 o 
   1   4  12        0.60       -0.10      1.81 o 
   2   4  12      982.64     1005.81     15.64 o 
   3   4  12       75.75       61.87      5.24 o 
   4   4  12      180.79      215.71     18.26 o 
   5   4  12       42.83       41.16     20.92 o 
  -5   5  12       23.89       25.97      6.28 o 
  -4   5  12      805.16      823.46     22.16 o 
  -3   5  12     1049.35     1050.11     19.15 o 
  -2   5  12     2161.32     2123.22     28.23 o 
  -1   5  12      487.81      468.66      9.61 o 
   0   5  12     5474.02     5581.50     47.94 o 
   1   5  12     2100.00     2312.02     32.93 o 
   2   5  12      196.19      195.75      6.64 o 
   3   5  12       53.64       36.88      4.66 o 
   4   5  12        4.43        7.23      3.16 o 
   5   5  12        3.19        8.32      7.54 o 
  -5   6  12      580.57      585.21     20.10 o 
  -4   6  12       68.49       55.11      6.76 o 
  -3   6  12      443.65      470.62     13.72 o 
  -2   6  12        9.20        1.88      3.41 o 
  -1   6  12      115.25      132.23      6.35 o 
   0   6  12        0.23        1.42      2.52 o 
   1   6  12     3051.38     3329.36     36.82 o 
   2   6  12        0.05        3.59      2.52 o 
   3   6  12     2140.69     2256.62     56.65 o 
   4   6  12       32.44       27.59      5.48 o 
  -5   7  12      177.85      190.00     12.38 o 
  -4   7  12      247.69      255.38     13.33 o 
  -3   7  12     1550.52     1592.89     24.27 o 
  -2   7  12       97.03       96.95      7.91 o 
  -1   7  12     6844.45     7290.03     84.57 o 
   0   7  12     1177.38     1176.44     18.29 o 
   1   7  12     3875.51     3984.06     43.28 o 
   2   7  12        6.03        8.73      2.98 o 
   3   7  12      287.01      266.11     11.32 o 
   4   7  12      124.33      103.08     17.83 o 
  -5   8  12        1.78        4.28      4.66 o 
  -4   8  12      681.56      656.59     23.31 o 
  -3   8  12      127.17      110.00      7.86 o 
  -2   8  12      580.92      533.24     14.13 o 
  -1   8  12       53.68       47.32      4.60 o 
   0   8  12      418.03      419.54     12.59 o 
   1   8  12     1039.07     1046.53     16.43 o 
   2   8  12      409.74      410.42     11.98 o 
   3   8  12      234.47      220.22     10.52 o 
   4   8  12       52.11       78.95     21.42 o 
  -4   9  12      727.63      731.12     20.90 o 
  -3   9  12       90.83       82.61      6.59 o 
  -2   9  12     6554.42     6901.82     62.82 o 
  -1   9  12      152.35      150.31      6.83 o 
   0   9  12     2374.26     2456.23     38.66 o 
   1   9  12      360.45      375.32     11.09 o 
   2   9  12      802.71      793.89     16.97 o 
   3   9  12       15.20       14.56      5.27 o 
   4   9  12      118.92      113.82     19.40 o 
  -4  10  12       40.86       35.20      7.74 o 
  -3  10  12      378.74      397.07     12.32 o 
  -2  10  12       36.71       31.33      5.12 o 
  -1  10  12      216.66      189.98      8.08 o 
   0  10  12        8.89        9.95      2.99 o 
   1  10  12        5.55       -2.32      4.14 o 
   2  10  12        4.08       12.46      4.82 o 
   3  10  12      549.31      624.94     32.43 o 
   4  10  12      167.46      120.34     21.76 o 
  -4  11  12       76.41       64.68     12.20 o 
  -3  11  12     1176.94     1223.74     23.90 o 
  -2  11  12      123.08      110.01      8.02 o 
  -1  11  12     2174.60     2292.91     30.60 o 
   0  11  12      201.69      221.02      8.41 o 
   1  11  12     3205.41     3327.20     42.70 o 
   2  11  12       49.58       57.57      6.97 o 
   3  11  12      553.39      553.32     28.99 o 
   4  11  12       28.53       34.92     10.97 o 
  -4  12  12      490.28      489.79     33.39 o 
  -3  12  12        0.29        6.48      2.67 o 
  -2  12  12       67.76       65.52      6.42 o 
  -1  12  12      131.02      120.33     10.82 o 
   0  12  12       88.89       90.28      6.74 o 
   1  12  12        0.06        5.37      3.56 o 
   2  12  12      775.11      816.30     21.07 o 
   3  12  12      124.65      120.82     11.49 o 
   4  12  12      198.90      228.70     27.67 o 
  -4  13  12      211.10      238.03     16.98 o 
  -3  13  12       51.06       45.88      7.80 o 
  -2  13  12     1595.92     1685.68     29.66 o 
  -1  13  12      151.56      164.40      9.02 o 
   0  13  12     2350.33     2518.84     45.00 o 
   1  13  12        3.27        3.06      4.36 o 
   2  13  12      253.01      231.58     12.93 o 
   3  13  12      107.96      119.96     12.89 o 
  -3  14  12      235.57      245.21     15.15 o 
  -2  14  12      119.78       96.99      8.45 o 
  -1  14  12      114.80      102.47      7.46 o 
   0  14  12       10.92       11.68      7.37 o 
   1  14  12      267.64      271.35     12.58 o 
   2  14  12      271.16      277.47     13.77 o 
   3  14  12      590.47      670.07     28.22 o 
  -3  15  12      852.70      986.87     42.79 o 
  -2  15  12       98.86       95.95      8.45 o 
  -1  15  12     1794.00     1840.72     28.75 o 
   0  15  12       96.26       99.90      8.75 o 
   1  15  12      754.69      795.67     20.46 o 
   2  15  12       15.12        9.16      3.87 o 
   3  15  12      200.62      171.75     14.11 o 
  -2  16  12      108.58       86.13      8.18 o 
  -1  16  12       47.56       35.30      7.43 o 
   0  16  12       13.80        6.99      5.36 o 
   1  16  12        7.62        7.99      3.62 o 
   2  16  12      343.76      350.49     16.38 o 
  -2  17  12      549.42      530.50     18.85 o 
  -1  17  12      124.79      107.44      9.92 o 
   0  17  12      523.24      559.02     18.07 o 
   1  17  12       10.66       11.98      3.38 o 
   0  18  12        0.37        5.42      3.39 o 
  -5   0  13       77.16       95.26     19.68 o 
  -3   0  13     4589.18     5014.53    105.94 o 
  -1   0  13     5121.15     5381.90     84.77 o 
   1   0  13     7019.26     7531.66    164.76 o 
   3   0  13      234.70      204.24     16.53 o 
  -5   1  13      201.95      175.03     11.48 o 
  -4   1  13     1116.07     1064.14     25.08 o 
  -3   1  13     1052.82     1010.35     21.29 o 
  -2   1  13      616.20      625.51     13.94 o 
  -1   1  13      192.59      179.64      6.39 o 
   0   1  13      669.20      647.52     20.81 o 
   1   1  13      104.81       95.19      8.82 o 
   2   1  13     1076.00     1174.34     27.44 o 
   3   1  13      219.49      197.20     10.70 o 
  -5   2  13       18.33       17.13      5.27 o 
  -4   2  13      689.89      712.53     20.31 o 
  -3   2  13      878.98      798.42     16.30 o 
  -2   2  13     2993.33     3149.21     42.12 o 
  -1   2  13      121.67      108.13      5.01 o 
   0   2  13     6382.08     6244.83     73.70 o 
   1   2  13        5.66        8.91      6.67 o 
   2   2  13      651.43      639.46     19.73 o 
   3   2  13        0.05        3.70      2.69 o 
   4   2  13      116.74       89.11     10.66 o 
  -5   3  13      203.17      197.98     18.69 o 
  -4   3  13      386.65      384.13     21.19 o 
  -3   3  13      688.96      670.40     15.36 o 
  -2   3  13     1539.89     1591.04     24.82 o 
  -1   3  13       17.12       14.51      2.46 o 
   0   3  13      105.26      118.90      5.80 o 
   1   3  13       64.97       61.69      3.86 o 
   2   3  13        2.66        8.12      2.88 o 
   3   3  13      191.89      203.22     22.41 o 
   4   3  13      425.86      453.94     28.65 o 
  -5   4  13      199.41      195.51     13.85 o 
  -4   4  13        0.33        0.48      4.43 o 
  -3   4  13     2464.43     2586.06     53.29 o 
  -2   4  13        1.78        4.41      1.95 o 
  -1   4  13     7657.59     7665.87     74.69 o 
   0   4  13      793.15      818.45     12.69 o 
   1   4  13     5104.92     5546.02     61.70 o 
   2   4  13     1016.45      964.50     17.62 o 
   3   4  13     2005.66     2069.22     45.82 o 
   4   4  13       20.86       13.73      7.46 o 
  -5   5  13      372.45      412.86     22.86 o 
  -4   5  13      698.89      696.80     20.72 o 
  -3   5  13      131.82      128.85      8.01 o 
  -2   5  13        2.58        4.02      2.75 o 
  -1   5  13       78.04       73.49      4.95 o 
   0   5  13      235.90      214.38      6.42 o 
   1   5  13       14.70       14.60      2.41 o 
   2   5  13      212.65      229.36      7.67 o 
   3   5  13      430.16      497.40     23.23 o 
   4   5  13       43.31       47.91     13.44 o 
   5   5  13        1.12        6.07      9.22 o 
  -5   6  13        0.48        9.79      4.30 o 
  -4   6  13      217.84      233.91     13.44 o 
  -3   6  13      120.02      116.03      7.89 o 
  -2   6  13     1666.98     1620.34     24.45 o 
  -1   6  13      886.93      834.22     20.93 o 
   0   6  13     5348.98     5766.96     58.30 o 
   1   6  13      384.25      362.62      8.72 o 
   2   6  13     1636.97     1604.43     31.02 o 
   3   6  13      141.39      112.70     25.05 o 
   4   6  13        0.17        6.35      4.32 o 
  -5   7  13       13.65       20.78      5.85 o 
  -4   7  13      689.75      617.28     34.45 o 
  -3   7  13       14.61       18.83      3.11 o 
  -2   7  13       76.51       65.96      5.13 o 
  -1   7  13       74.56       67.67      5.39 o 
   0   7  13       60.32       61.11      4.06 o 
   1   7  13      295.18      275.89      7.90 o 
   2   7  13      589.54      622.31     14.14 o 
   3   7  13      192.70      211.89     17.24 o 
   4   7  13      305.66      418.49     35.34 o 
  -4   8  13       32.11       27.65      5.13 o 
  -3   8  13     1896.62     1981.03     33.65 o 
  -2   8  13     1699.03     1669.09     26.04 o 
  -1   8  13     3195.47     3274.79     40.13 o 
   0   8  13      739.80      746.15     13.84 o 
   1   8  13     2477.20     2610.75     32.92 o 
   2   8  13        3.79        5.36      2.44 o 
   3   8  13      491.00      513.80     29.41 o 
   4   8  13      205.94      179.00     19.43 o 
  -4   9  13      191.94      196.20     11.39 o 
  -3   9  13     1045.78     1061.49     21.26 o 
  -2   9  13      304.20      292.91     10.87 o 
  -1   9  13      131.28      149.15      7.87 o 
   0   9  13      398.82      409.28     11.94 o 
   1   9  13       53.93       42.80      4.06 o 
   2   9  13       70.54       87.80      7.48 o 
   3   9  13       73.22       96.96     13.41 o 
   4   9  13      211.62      221.60     19.24 o 
  -4  10  13      123.27      146.70     10.18 o 
  -3  10  13        1.41        8.05      5.62 o 
  -2  10  13     1719.08     1801.06     35.00 o 
  -1  10  13     2298.95     2328.06     30.38 o 
   0  10  13      314.41      324.99      9.86 o 
   1  10  13      883.37      847.80     17.32 o 
   2  10  13      640.93      633.21     16.78 o 
   3  10  13      275.50      253.79     19.66 o 
   4  10  13       17.14       24.76      7.77 o 
  -4  11  13      443.50      420.49     19.38 o 
  -3  11  13      346.94      328.04     13.51 o 
  -2  11  13      574.72      563.55     14.27 o 
  -1  11  13       35.24       29.40      5.05 o 
   0  11  13      332.13      287.55      9.64 o 
   1  11  13      815.76      826.16     24.77 o 
   2  11  13      170.30      167.25      9.66 o 
   3  11  13       11.90       15.05      7.73 o 
   4  11  13      161.44      153.07     19.57 o 
  -4  12  13      150.67      174.75     14.28 o 
  -3  12  13      230.95      224.37     12.89 o 
  -2  12  13     1014.53     1045.01     22.08 o 
  -1  12  13     3013.92     3177.29     48.30 o 
   0  12  13      972.77      958.36     20.25 o 
   1  12  13      215.55      225.06     10.89 o 
   2  12  13      426.12      408.12     17.22 o 
   3  12  13       88.93       83.11     12.82 o 
  -3  13  13      207.55      217.80     12.13 o 
  -2  13  13       69.51       62.69      6.87 o 
  -1  13  13       82.01       74.05      7.07 o 
   0  13  13      856.00      825.90     21.05 o 
   1  13  13       33.59       36.20      6.15 o 
   2  13  13       14.60       20.41      8.36 o 
   3  13  13      370.72      371.62     23.73 o 
  -3  14  13      722.25      717.58     23.93 o 
  -2  14  13     1227.17     1258.98     23.08 o 
  -1  14  13     1079.21     1120.09     26.25 o 
   0  14  13       89.81       90.16      7.68 o 
   1  14  13      383.09      369.18     16.27 o 
   2  14  13      295.76      281.50     16.12 o 
   3  14  13      199.92      214.65     19.32 o 
  -3  15  13       45.40       27.05     13.26 o 
  -2  15  13       88.48       65.40      9.17 o 
  -1  15  13        0.21        2.55      4.71 o 
   0  15  13       37.06       20.88      5.05 o 
   1  15  13       20.91       27.41      6.34 o 
   2  15  13      131.50      159.10     13.01 o 
  -2  16  13      153.43      161.29     10.65 o 
  -1  16  13      349.24      325.80     14.46 o 
   0  16  13     1877.91     1893.88     31.20 o 
   1  16  13      660.30      768.70     25.82 o 
   2  16  13      182.81      165.41     12.91 o 
  -1  17  13        4.20        8.32      4.48 o 
   0  17  13      252.03      232.02     13.02 o 
   1  17  13       10.60        9.18      3.72 o 
  -4   0  14      956.37      990.92     34.87 o 
  -2   0  14      477.62      518.46     18.97 o 
   0   0  14     1166.07     1058.82     40.04 o 
   2   0  14      701.02      713.49     33.80 o 
   4   0  14      153.90      182.25     21.37 o 
  -5   1  14       70.34       53.25      7.99 o 
  -4   1  14      289.26      291.48     13.43 o 
  -3   1  14      558.51      563.11     18.58 o 
  -2   1  14      336.41      343.02     11.26 o 
  -1   1  14     5283.32     5559.28     61.86 o 
   0   1  14     3557.41     3436.73     63.34 o 
   1   1  14     2918.69     2935.34     55.70 o 
   2   1  14     1728.33     1808.10     39.54 o 
   3   1  14      383.41      336.03     14.15 o 
   4   1  14       24.65       11.98      5.47 o 
  -5   2  14      589.51      607.24     25.91 o 
  -4   2  14      187.33      150.73     10.04 o 
  -3   2  14     1565.02     1564.31     31.90 o 
  -2   2  14       31.59       30.62      6.71 o 
  -1   2  14     1329.69     1348.34     20.51 o 
   0   2  14        0.09        4.81      9.31 o 
   1   2  14      662.14      647.34     27.41 o 
   2   2  14       33.15       29.90      5.81 o 
   3   2  14        5.10        9.42      4.27 o 
   4   2  14       22.91       16.72      5.95 o 
  -5   3  14      172.30      173.57     13.02 o 
  -4   3  14       40.79       39.07      8.21 o 
  -3   3  14     1129.60     1120.19     21.87 o 
  -2   3  14      750.33      758.94     14.98 o 
  -1   3  14     2199.55     2168.92     41.84 o 
   0   3  14     1258.35     1264.92     39.30 o 
   1   3  14     2760.81     2792.43     67.05 o 
   2   3  14      579.26      573.73     19.06 o 
   3   3  14      350.84      322.43     29.89 o 
   4   3  14        0.57        9.15      4.42 o 
  -5   4  14       49.62       50.94      7.49 o 
  -4   4  14     1575.32     1592.37     38.63 o 
  -3   4  14      506.50      489.86     13.95 o 
  -2   4  14      671.32      704.94     16.17 o 
  -1   4  14      629.76      567.88     14.24 o 
   0   4  14      107.90      122.44      4.16 o 
   1   4  14       62.18       66.89      8.65 o 
   2   4  14     1785.52     1932.72     49.02 o 
   3   4  14       42.73       43.14      9.19 o 
   4   4  14       86.27      111.32     13.85 o 
  -5   5  14       13.01       17.95      5.07 o 
  -4   5  14      259.21      285.90     14.30 o 
  -3   5  14     1144.85     1130.57     24.71 o 
  -2   5  14     2199.98     2216.29     30.39 o 
  -1   5  14      169.19      151.03      6.22 o 
   0   5  14     2536.92     2609.27     45.40 o 
   1   5  14     1053.25     1077.97     23.85 o 
   2   5  14     1105.02     1097.89     24.95 o 
   3   5  14        6.21        7.35      3.94 o 
   4   5  14      253.19      229.19     18.66 o 
  -5   6  14      382.71      376.95     18.31 o 
  -4   6  14       26.03       23.29      5.03 o 
  -3   6  14     1644.12     1695.86     33.04 o 
  -2   6  14       18.15       10.36      4.16 o 
  -1   6  14      102.45      105.77      5.60 o 
   0   6  14       66.93       71.50      4.14 o 
   1   6  14       23.80       19.79      3.64 o 
   2   6  14       16.11       10.85      5.85 o 
   3   6  14       20.50       28.20      8.60 o 
   4   6  14       19.37       26.06      7.07 o 
  -4   7  14       56.26       64.59      7.63 o 
  -3   7  14     1040.10     1037.62     22.10 o 
  -2   7  14      738.74      775.23     14.78 o 
  -1   7  14     5213.32     5424.48     59.16 o 
   0   7  14      125.66      131.46      6.90 o 
   1   7  14     1269.62     1335.68     21.10 o 
   2   7  14        2.82       13.24     10.29 o 
   3   7  14      602.56      607.17     27.49 o 
   4   7  14       20.23       11.68      5.04 o 
  -4   8  14      429.64      460.13     17.80 o 
  -3   8  14       59.58       56.46      6.85 o 
  -2   8  14      881.74      863.69     16.14 o 
  -1   8  14      181.50      163.96      7.83 o 
   0   8  14      551.65      562.00     13.68 o 
   1   8  14        5.87        5.86      2.76 o 
   2   8  14      262.96      310.21     19.14 o 
   3   8  14       43.60       42.25      8.01 o 
   4   8  14      268.01      342.96     68.35 o 
  -4   9  14      525.02      534.23     18.31 o 
  -3   9  14      262.68      231.32     11.46 o 
  -2   9  14      300.15      316.39     11.20 o 
  -1   9  14        1.83        7.01      3.31 o 
   0   9  14     5552.70     6055.86     61.39 o 
   1   9  14      410.78      419.38     15.02 o 
   2   9  14      698.57      706.35     29.70 o 
   3   9  14       50.63       42.54     18.08 o 
   4   9  14       72.98       42.83     10.38 o 
  -4  10  14       84.68       89.02      9.36 o 
  -3  10  14     1054.09     1010.84     28.21 o 
  -2  10  14      156.28      130.49      7.46 o 
  -1  10  14      248.43      255.70     10.78 o 
   0  10  14       62.91       65.76      5.30 o 
   1  10  14      121.48      120.12     10.35 o 
   2  10  14       61.30       74.76     10.96 o 
   3  10  14       20.50       30.92     11.47 o 
   4  10  14       69.05       61.24     19.85 o 
  -4  11  14        1.19        5.11      3.68 o 
  -3  11  14      405.32      385.90     17.73 o 
  -2  11  14        9.41       12.59      4.03 o 
  -1  11  14     3452.07     3727.89     56.36 o 
   0  11  14      132.87      149.46      8.69 o 
   1  11  14     2516.87     2623.74     54.03 o 
   2  11  14       13.18       15.73      8.77 o 
   3  11  14      108.87       90.73     14.59 o 
  -3  12  14      403.33      386.63     15.61 o 
  -2  12  14      411.92      417.31     14.58 o 
  -1  12  14       24.49       15.65      4.29 o 
   0  12  14      264.89      235.34     10.53 o 
   1  12  14       71.47       61.94      7.98 o 
   2  12  14      126.53      159.51     16.93 o 
   3  12  14       64.21       57.90     24.26 o 
  -3  13  14        1.07       14.16      6.32 o 
  -2  13  14      352.64      365.49     13.08 o 
  -1  13  14      375.80      351.36     12.17 o 
   0  13  14     1504.86     1565.28     30.19 o 
   1  13  14        3.46        3.42      3.88 o 
   2  13  14     1065.82     1077.45     42.40 o 
   3  13  14       26.99       16.38      7.84 o 
  -3  14  14      423.88      411.21     19.67 o 
  -2  14  14       60.67       52.74      6.52 o 
  -1  14  14       38.56       47.10      6.01 o 
   0  14  14       13.07       12.44      3.56 o 
   1  14  14      255.34      227.53     13.44 o 
   2  14  14        1.33       14.50      6.63 o 
  -2  15  14       37.82       27.86      5.83 o 
  -1  15  14      920.61      996.14     25.70 o 
   0  15  14       59.31       51.68      6.23 o 
   1  15  14      392.08      361.92     16.94 o 
   2  15  14       57.71       40.33     15.51 o 
  -2  16  14      242.73      228.38     12.51 o 
  -1  16  14        2.71       10.65      4.08 o 
   0  16  14       20.73       18.14      5.80 o 
   1  16  14       29.80       16.25      5.01 o 
   0  17  14      954.01      940.62     34.45 o 
  -5   0  15       74.76       62.07      9.70 o 
  -3   0  15     1809.73     1920.84     58.03 o 
  -1   0  15     2384.84     2514.72     45.42 o 
   1   0  15     5292.42     5593.58    113.98 o 
   3   0  15        1.62       10.18      6.41 o 
  -5   1  15      317.50      313.47     15.25 o 
  -4   1  15      713.02      687.71     22.43 o 
  -3   1  15     2011.40     1972.56     39.19 o 
  -2   1  15       44.38       59.02      5.55 o 
  -1   1  15      423.22      430.71      9.46 o 
   0   1  15       13.71        6.68      4.13 o 
   1   1  15        6.39        6.60      4.95 o 
   2   1  15       93.99      121.03     10.49 o 
   3   1  15      476.91      531.14     17.53 o 
   4   1  15       63.21       78.14     11.52 o 
  -5   2  15        0.17        7.51      4.43 o 
  -4   2  15      712.14      682.37     24.89 o 
  -3   2  15        6.29        0.57      3.48 o 
  -2   2  15     2091.91     2261.45     34.34 o 
  -1   2  15      472.86      454.00     10.12 o 
   0   2  15     2112.32     2129.37     62.19 o 
   1   2  15       16.58       17.32      5.24 o 
   2   2  15     2561.40     2776.96     52.34 o 
   3   2  15       63.67       73.12     13.30 o 
   4   2  15      219.23      185.64     14.59 o 
  -5   3  15       52.42       26.94      9.03 o 
  -4   3  15      542.43      592.10     33.20 o 
  -3   3  15     1290.76     1341.00     27.92 o 
  -2   3  15      739.51      711.97     19.34 o 
  -1   3  15     1165.99     1145.93     33.12 o 
   0   3  15        1.40        5.57      5.46 o 
   1   3  15        2.37        3.19      2.69 o 
   2   3  15       11.77       10.19      5.57 o 
   3   3  15      159.94      189.16     15.58 o 
   4   3  15      152.15      144.52     19.29 o 
  -5   4  15        0.11       15.31      4.49 o 
  -4   4  15       42.10       39.40      6.41 o 
  -3   4  15     1157.05     1204.39     27.83 o 
  -2   4  15       53.50       42.65      4.37 o 
  -1   4  15     1039.28     1049.53     18.70 o 
   0   4  15      676.62      595.64     17.47 o 
   1   4  15     3466.90     3615.05     90.16 o 
   2   4  15      291.94      260.63     12.20 o 
   3   4  15      449.72      417.47     20.63 o 
   4   4  15      100.59       98.52     11.61 o 
  -4   5  15      356.13      364.17     16.48 o 
  -3   5  15     1009.23      984.02     22.58 o 
  -2   5  15        7.84        6.06      2.46 o 
  -1   5  15      572.23      568.65     13.75 o 
   0   5  15      176.57      173.35     12.55 o 
   1   5  15      130.12      114.31      8.40 o 
   2   5  15      861.93      869.99     28.55 o 
   3   5  15       17.94       10.21      4.95 o 
   4   5  15        5.70       11.14      5.58 o 
  -4   6  15      151.52      178.72     11.22 o 
  -3   6  15      134.31      121.47      7.73 o 
  -2   6  15     2769.74     2830.71     34.23 o 
  -1   6  15      244.65      251.17      8.82 o 
   0   6  15     2932.53     3103.10     52.07 o 
   1   6  15      214.21      209.68     11.44 o 
   2   6  15     3404.57     3579.00     97.20 o 
   3   6  15       86.93       91.88     13.19 o 
   4   6  15      130.46       97.51     14.58 o 
  -4   7  15      594.90      629.60     29.40 o 
  -3   7  15      408.06      363.52     12.00 o 
  -2   7  15     1681.88     1679.93     38.97 o 
  -1   7  15        0.12        5.53      2.44 o 
   0   7  15       46.91       47.40      4.90 o 
   1   7  15       30.51       18.64      4.83 o 
   2   7  15      766.36      824.02     31.74 o 
   3   7  15       69.30       93.61     13.38 o 
   4   7  15       58.93       69.26     13.70 o 
  -4   8  15       54.31       41.59      8.07 o 
  -3   8  15      626.16      667.47     19.69 o 
  -2   8  15       45.27       35.69      4.73 o 
  -1   8  15     1520.41     1598.71     28.00 o 
   0   8  15       92.82       76.40      6.81 o 
   1   8  15      930.76     1065.77     25.86 o 
   2   8  15      410.43      361.03     20.60 o 
   3   8  15      117.83      100.71     19.43 o 
   4   8  15        0.19       10.86      5.68 o 
  -4   9  15        2.89        0.41      6.32 o 
  -3   9  15      898.26      899.16     25.61 o 
  -2   9  15      126.25      151.28      7.84 o 
  -1   9  15     1066.36     1080.38     23.43 o 
   0   9  15      171.95      180.42     10.60 o 
   1   9  15       48.61       50.03      9.70 o 
   2   9  15      300.75      312.75     20.44 o 
   3   9  15       34.90       27.05      8.78 o 
   4   9  15        6.58        9.13      4.83 o 
  -4  10  15       61.93       40.92      8.79 o 
  -3  10  15       62.75       58.91      7.69 o 
  -2  10  15      566.69      602.89     15.57 o 
  -1  10  15      404.62      382.69     11.44 o 
   0  10  15      920.84      996.95     29.69 o 
   1  10  15      319.90      270.63     21.57 o 
   2  10  15      938.88      972.16     63.40 o 
   3  10  15      498.21      505.98     27.85 o 
  -3  11  15       19.22       10.19      3.32 o 
  -2  11  15      178.54      184.57      9.57 o 
  -1  11  15        9.52        8.62      3.75 o 
   0  11  15      156.43      145.28      9.23 o 
   1  11  15       36.13       28.60     12.76 o 
   2  11  15        0.81        6.41     10.49 o 
   3  11  15      140.79      137.43     19.71 o 
  -3  12  15      665.72      668.43     19.78 o 
  -2  12  15      325.69      362.19     12.62 o 
  -1  12  15     1246.61     1356.13     28.36 o 
   0  12  15      781.77      782.76     25.33 o 
   1  12  15      361.30      366.91     25.18 o 
   2  12  15      300.50      274.19     20.95 o 
   3  12  15       89.57       92.91     16.65 o 
  -3  13  15      330.45      296.34     16.92 o 
  -2  13  15        0.41        5.67      3.05 o 
  -1  13  15      582.64      566.85     15.25 o 
   0  13  15       10.78        8.38      3.99 o 
   1  13  15      163.66      152.68     17.81 o 
   2  13  15      157.11      197.40     20.44 o 
  -2  14  15      503.49      528.99     15.78 o 
  -1  14  15     1136.41     1188.10     25.13 o 
   0  14  15      648.59      685.62     24.87 o 
   1  14  15      563.95      514.05     28.03 o 
   2  14  15      249.19      301.80     22.56 o 
  -2  15  15      191.34      176.89      9.65 o 
  -1  15  15       19.17       13.44      7.29 o 
   0  15  15        1.01        8.99      4.12 o 
   1  15  15       88.23       48.01     11.74 o 
  -1  16  15      197.70      187.33     13.84 o 
   0  16  15      276.14      279.80     18.19 o 
   1  16  15      194.05      203.08     32.28 o 
  -4   0  16      855.40      851.39     30.57 o 
  -2   0  16      399.45      376.08     16.29 o 
   0   0  16     1341.91     1321.20     47.91 o 
   2   0  16      383.23      383.17     23.06 o 
   4   0  16        0.46        8.15      6.86 o 
  -5   1  16       14.72        6.10      5.51 o 
  -4   1  16       23.61       16.25      5.97 o 
  -3   1  16      604.09      549.96     23.80 o 
  -2   1  16     2075.60     2132.38     38.16 o 
  -1   1  16     1226.89     1183.71     38.95 o 
   0   1  16      547.14      554.96     21.33 o 
   1   1  16     1052.87     1098.44     34.32 o 
   2   1  16      971.19      980.23     25.73 o 
   3   1  16       78.56       81.51      8.47 o 
   4   1  16      443.85      351.47     21.14 o 
  -4   2  16       67.28       62.51      8.67 o 
  -3   2  16     2454.67     2612.89     46.82 o 
  -2   2  16       39.10       20.09      5.17 o 
  -1   2  16     1552.00     1621.46     41.47 o 
   0   2  16      387.41      357.71     18.03 o 
   1   2  16      474.95      501.84     21.93 o 
   2   2  16       63.93       82.86     22.04 o 
   3   2  16      382.79      427.77     21.14 o 
   4   2  16        0.82        9.17      5.55 o 
  -4   3  16        2.58        5.55      5.19 o 
  -3   3  16      113.36      131.47     10.08 o 
  -2   3  16     1207.31     1236.96     24.15 o 
  -1   3  16     1403.31     1414.51     31.26 o 
   0   3  16      481.04      488.75     21.13 o 
   1   3  16       95.22       75.18      9.79 o 
   2   3  16     1980.15     2076.86     55.84 o 
   3   3  16      849.01      867.03     55.45 o 
   4   3  16       74.24       52.21     11.33 o 
  -4   4  16      632.40      712.57     28.31 o 
  -3   4  16       15.71       13.72      4.23 o 
  -2   4  16     3118.86     3195.35     42.45 o 
  -1   4  16      676.78      614.63     20.81 o 
   0   4  16        1.44        4.06      3.41 o 
   1   4  16      571.00      579.33     17.76 o 
   2   4  16       17.23        1.78      4.64 o 
   3   4  16       47.07       36.50      8.81 o 
   4   4  16       89.01       95.71     15.24 o 
  -4   5  16      341.20      322.44     18.42 o 
  -3   5  16      232.35      203.29      9.81 o 
  -2   5  16     2184.38     2272.55     29.33 o 
  -1   5  16      717.82      736.45     23.76 o 
   0   5  16     1727.89     1716.15     45.55 o 
   1   5  16        5.63        9.75      5.46 o 
   2   5  16      926.14      992.54     37.72 o 
   3   5  16        4.31       12.75      6.12 o 
   4   5  16      100.82       86.26     21.20 o 
  -4   6  16      221.89      219.96     12.37 o 
  -3   6  16     1002.46     1008.06     20.77 o 
  -2   6  16      180.02      161.57      8.73 o 
  -1   6  16     1041.01     1039.83     32.04 o 
   0   6  16       13.28       15.36      3.24 o 
   1   6  16      211.30      201.97     11.82 o 
   2   6  16        0.82       -2.42      8.17 o 
   3   6  16      121.22      135.46     14.31 o 
   4   6  16        9.63        8.05      5.09 o 
  -4   7  16       44.14       28.50      6.15 o 
  -3   7  16      638.54      627.56     21.66 o 
  -2   7  16     1189.03     1202.37     23.69 o 
  -1   7  16      358.98      349.28     12.32 o 
   0   7  16      114.14      117.06     10.27 o 
   1   7  16     1451.21     1493.86     39.13 o 
   2   7  16      278.66      281.02     29.35 o 
   3   7  16      412.64      434.17     23.10 o 
   4   7  16        2.35       10.10      4.12 o 
  -4   8  16      628.79      703.46     40.48 o 
  -3   8  16      128.93      121.72      9.53 o 
  -2   8  16     1206.35     1259.33     23.02 o 
  -1   8  16       49.36       41.49      5.82 o 
   0   8  16       39.42       33.44      6.52 o 
   1   8  16       70.22       68.23     11.27 o 
   2   8  16       76.18       81.29     12.44 o 
   3   8  16       29.41        9.51      8.88 o 
   4   8  16       18.56       23.02      7.99 o 
  -4   9  16       33.82       19.02      5.63 o 
  -3   9  16        0.34        4.83      4.08 o 
  -2   9  16      799.61      767.95     17.70 o 
  -1   9  16       15.84       12.88      3.26 o 
   0   9  16     3510.55     3752.38    103.44 o 
   1   9  16        2.13        9.79      6.57 o 
   2   9  16      442.64      459.16     25.52 o 
   3   9  16      205.36      210.97     19.08 o 
  -3  10  16      325.06      338.21     14.36 o 
  -2  10  16      359.93      338.11     12.58 o 
  -1  10  16      382.79      392.90     14.40 o 
   0  10  16      259.07      226.29     18.46 o 
   1  10  16       31.73       27.36     11.89 o 
   2  10  16       21.65        5.64      7.81 o 
   3  10  16      202.49      228.98     20.74 o 
  -3  11  16      466.60      474.04     16.67 o 
  -2  11  16      159.34      162.24      9.10 o 
  -1  11  16      838.50      871.32     22.93 o 
   0  11  16      164.11      197.21     19.24 o 
   1  11  16     1325.00     1435.40     53.23 o 
   2  11  16        0.03        6.87      6.99 o 
   3  11  16      204.81      206.80     19.06 o 
  -3  12  16      568.52      585.25     20.76 o 
  -2  12  16      367.34      374.27     15.02 o 
  -1  12  16      458.87      454.14     18.89 o 
   0  12  16        2.55       16.47      6.52 o 
   1  12  16       27.70       30.69     13.02 o 
   2  12  16       34.42       28.03     20.02 o 
   3  12  16        7.40        6.29      4.20 o 
  -2  13  16      527.01      544.01     18.98 o 
  -1  13  16       64.47       83.85      9.31 o 
   0  13  16      844.51      906.10     34.44 o 
   1  13  16        1.18       18.75      9.22 o 
   2  13  16      307.66      325.22     22.95 o 
  -2  14  16      287.37      283.46     14.83 o 
  -1  14  16       74.86       65.07     10.81 o 
   0  14  16        5.96        4.29      7.00 o 
   1  14  16      118.06      124.59     36.19 o 
   2  14  16       10.73        9.21      9.48 o 
  -1  15  16      853.44      885.54     64.78 o 
   0  15  16       79.11       77.33     11.82 o 
   1  15  16      375.84      361.29     25.97 o 
  -3   0  17      848.99      872.94     30.61 o 
  -1   0  17     1481.62     1419.83     53.93 o 
   1   0  17      529.06      560.76     30.37 o 
   3   0  17      557.68      522.13     29.69 o 
  -4   1  17      202.31      207.74     17.86 o 
  -3   1  17      640.43      678.95     22.83 o 
  -2   1  17     2172.45     2101.54     50.87 o 
  -1   1  17      676.46      635.22     27.51 o 
   0   1  17     1070.10     1069.67     31.31 o 
   1   1  17        4.89       17.26      9.73 o 
   2   1  17        5.19        9.36      5.05 o 
   3   1  17      228.93      269.31     16.52 o 
   4   1  17       81.25       69.89     12.21 o 
  -4   2  17      143.87      123.42     10.22 o 
  -3   2  17       29.77       30.74      4.84 o 
  -2   2  17     1655.15     1585.70     52.79 o 
  -1   2  17       85.42       69.03     10.13 o 
   0   2  17     2495.83     2509.35     73.89 o 
   1   2  17      255.75      234.10     15.36 o 
   2   2  17      878.36      956.75     48.53 o 
   3   2  17       16.47       16.88     10.04 o 
   4   2  17      132.68       76.76     16.36 o 
  -4   3  17      348.52      390.33     16.03 o 
  -3   3  17      634.60      650.08     18.16 o 
  -2   3  17     1344.49     1298.66     36.07 o 
  -1   3  17        0.64        0.17      5.37 o 
   0   3  17      271.65      234.97     14.31 o 
   1   3  17      157.38      144.64     11.78 o 
   2   3  17        7.69        9.88      3.87 o 
   3   3  17      212.58      244.66     21.03 o 
   4   3  17       98.87       56.52     10.00 o 
  -4   4  17        0.07        6.93      5.77 o 
  -3   4  17      390.78      390.58     18.01 o 
  -2   4  17      122.57       99.51      9.84 o 
  -1   4  17     1249.07     1222.35     28.54 o 
   0   4  17       69.48       56.68      8.19 o 
   1   4  17     1497.41     1527.15     40.91 o 
   2   4  17       16.24       30.09      6.28 o 
   3   4  17      235.24      207.86     18.40 o 
   4   4  17       53.29       42.74     10.68 o 
  -4   5  17      179.20      176.89     11.83 o 
  -3   5  17     1059.48     1163.30     26.15 o 
  -2   5  17      343.97      320.17     15.02 o 
  -1   5  17     1501.71     1444.93     31.64 o 
   0   5  17      172.33      156.19     13.10 o 
   1   5  17       33.38       29.38      7.70 o 
   2   5  17      216.08      265.77     29.86 o 
   3   5  17      121.64      125.72     13.81 o 
   4   5  17       10.70       14.35      5.35 o 
  -4   6  17        1.28        4.74      4.66 o 
  -3   6  17       90.58       70.29      6.10 o 
  -2   6  17      903.89      850.94     26.39 o 
  -1   6  17        2.20        4.50      8.18 o 
   0   6  17     2980.72     3132.31     90.05 o 
   1   6  17      123.70      103.60      9.36 o 
   2   6  17      134.12      114.63     12.82 o 
   3   6  17       48.58       21.74     11.58 o 
   4   6  17      140.05      107.67     13.48 o 
  -4   7  17      907.46     1029.77     29.66 o 
  -3   7  17       94.59       80.43      7.66 o 
  -2   7  17     1235.59     1200.63     31.06 o 
  -1   7  17       50.53       55.12      7.98 o 
   0   7  17      387.91      353.33     25.24 o 
   1   7  17      320.85      303.04     22.61 o 
   2   7  17        2.01       12.14      6.74 o 
   3   7  17       61.19       59.44     15.66 o 
  -4   8  17      106.49       82.63     15.38 o 
  -3   8  17      161.14      172.04     10.59 o 
  -2   8  17      171.35      150.58      9.94 o 
  -1   8  17     1786.95     1877.98     43.96 o 
   0   8  17      184.17      165.36     13.25 o 
   1   8  17      298.05      335.96     20.65 o 
   2   8  17      158.32      160.93     17.09 o 
   3   8  17      373.60      353.33     21.65 o 
  -3   9  17      422.52      439.38     19.77 o 
  -2   9  17       51.33       61.59      7.63 o 
  -1   9  17     1198.59     1245.65     31.96 o 
   0   9  17        1.87       10.62      5.20 o 
   1   9  17       59.05       44.43     12.85 o 
   2   9  17        9.15       16.89      7.15 o 
   3   9  17       74.59       48.13     16.65 o 
  -3  10  17       37.92       19.12      5.83 o 
  -2  10  17      927.32      892.16     25.59 o 
  -1  10  17       35.11       34.73     10.37 o 
   0  10  17      852.38      898.40     27.19 o 
   1  10  17       73.68       64.13     12.80 o 
   2  10  17      392.73      449.85     26.61 o 
   3  10  17      115.68      117.44     15.51 o 
  -3  11  17       15.72       24.22      7.36 o 
  -2  11  17      462.29      450.85     19.91 o 
  -1  11  17       26.15       21.41      5.84 o 
   0  11  17     1336.43     1289.12     68.55 o 
   1  11  17      203.27      218.52     21.40 o 
   2  11  17      119.73      112.24     22.77 o 
  -2  12  17      191.98      169.22     13.61 o 
  -1  12  17      348.58      413.86     36.13 o 
   0  12  17      517.78      527.94     26.50 o 
   1  12  17      769.42      831.76     36.62 o 
   2  12  17      222.29      217.26     20.99 o 
  -2  13  17        1.20        6.45      4.09 o 
  -1  13  17      440.01      442.31     20.47 o 
   0  13  17        3.51        9.18      6.11 o 
   1  13  17        7.55       14.99      6.47 o 
   2  13  17       45.75       48.92     12.88 o 
  -1  14  17      437.39      399.27     35.90 o 
   0  14  17      449.02      491.99     28.44 o 
   1  14  17      181.99      182.06     19.40 o 
   0  15  17        1.28        4.38      7.57 o 
  -4   0  18     1227.12     1393.74     63.04 o 
  -2   0  18     1915.22     1948.65     81.26 o 
   0   0  18      735.21      709.89     44.87 o 
   2   0  18       61.77       60.79     12.82 o 
   4   0  18        2.79        9.78      6.13 o 
  -4   1  18       39.48       22.27      9.58 o 
  -3   1  18       45.38       37.49      6.77 o 
  -2   1  18      800.00      765.59     39.41 o 
  -1   1  18     1536.88     1597.03     41.33 o 
   0   1  18      397.81      390.35     22.94 o 
   1   1  18       18.85       21.27      6.37 o 
   2   1  18      374.33      399.28     20.81 o 
   3   1  18      414.70      419.52     23.65 o 
   4   1  18       16.12       15.94      6.11 o 
  -4   2  18       23.63       15.32      5.39 o 
  -3   2  18     1321.70     1444.10     56.23 o 
  -2   2  18        2.60      -10.37     10.37 o 
  -1   2  18      413.42      411.57     19.82 o 
   0   2  18       65.55       69.87     10.76 o 
   1   2  18      329.23      285.85     17.12 o 
   2   2  18       12.84        9.97      4.98 o 
   3   2  18       67.65       89.27     11.15 o 
   4   2  18        0.02       11.64      3.82 o 
  -4   3  18       55.94       37.98     15.27 o 
  -3   3  18       75.53       49.04      7.34 o 
  -2   3  18      416.25      391.85     16.34 o 
  -1   3  18     1068.98     1029.86     31.11 o 
   0   3  18      308.83      286.97     14.53 o 
   1   3  18      881.51      876.99     33.16 o 
   2   3  18      595.77      618.81     34.07 o 
   3   3  18      591.07      582.21     28.03 o 
   4   3  18       18.03       23.45      7.37 o 
  -4   4  18      799.84      892.22     53.73 o 
  -3   4  18      243.44      238.13     13.42 o 
  -2   4  18     1255.95     1280.89     35.15 o 
  -1   4  18      813.97      692.76     50.73 o 
   0   4  18     2207.61     2325.50     60.28 o 
   1   4  18       64.40       40.97      9.55 o 
   2   4  18       37.80       31.37      7.22 o 
   3   4  18        0.10        6.37      7.34 o 
  -4   5  18       87.37       63.40      9.39 o 
  -3   5  18      172.25      155.55     17.42 o 
  -2   5  18      267.91      261.01     14.74 o 
  -1   5  18     1029.32     1036.65     32.31 o 
   0   5  18     1905.90     2050.85     50.76 o 
   1   5  18      177.17      169.76     11.35 o 
   2   5  18       37.89       45.09     10.61 o 
   3   5  18      147.98      122.40     19.71 o 
  -4   6  18      222.78      217.11     25.39 o 
  -3   6  18      620.09      607.86     27.93 o 
  -2   6  18        5.70        7.37      4.51 o 
  -1   6  18     1214.80     1281.21     34.26 o 
   0   6  18      382.53      343.73     16.13 o 
   1   6  18       29.11       21.24      6.54 o 
   2   6  18       17.80       21.41     11.11 o 
   3   6  18      148.11      158.41     15.94 o 
  -3   7  18       96.37       63.92     11.47 o 
  -2   7  18      177.60      157.38     12.74 o 
  -1   7  18     1036.50      968.10     27.87 o 
   0   7  18      112.54      127.10     11.37 o 
   1   7  18     1203.13     1208.48     40.10 o 
   2   7  18        8.25       17.75      8.05 o 
   3   7  18       75.82       65.78     12.43 o 
  -3   8  18      371.68      347.01     26.20 o 
  -2   8  18      694.02      692.62     27.18 o 
  -1   8  18       79.00       76.88      9.26 o 
   0   8  18      503.57      519.93     20.40 o 
   1   8  18      110.90       94.99     12.87 o 
   2   8  18        2.59       20.79     14.59 o 
   3   8  18        0.97       10.38      4.71 o 
  -3   9  18        2.07        1.75      8.79 o 
  -2   9  18      553.33      559.83     20.38 o 
  -1   9  18        3.47        4.26      4.22 o 
   0   9  18      695.88      688.64     23.90 o 
   1   9  18      587.26      685.93     60.93 o 
   2   9  18      860.93      929.17     73.41 o 
   3   9  18      129.36      152.67     16.45 o 
  -3  10  18      641.28      660.86     35.84 o 
  -2  10  18      341.76      314.60     18.27 o 
  -1  10  18       77.57       70.58     10.63 o 
   0  10  18      436.33      425.51     46.59 o 
   1  10  18       56.55       61.38     11.80 o 
   2  10  18      163.02      169.36     19.20 o 
  -2  11  18       97.64       88.79     21.52 o 
  -1  11  18      442.69      465.80     21.24 o 
   0  11  18        1.54       -0.86     11.98 o 
   1  11  18      483.05      528.46     29.87 o 
   2  11  18       10.64       22.81     11.22 o 
  -2  12  18      279.73      269.13     17.75 o 
  -1  12  18      398.85      383.29     19.38 o 
   0  12  18        0.24       15.97      7.15 o 
   1  12  18       18.09       19.56      9.62 o 
   2  12  18        0.36        8.97      5.82 o 
  -2  13  18       75.62       63.71      9.76 o 
  -1  13  18       63.59       65.49     11.80 o 
   0  13  18      862.30      886.70     39.72 o 
   1  13  18       10.99       14.50      7.73 o 
  -1  14  18       29.22       30.10     10.15 o 
   0  14  18      239.31      205.50     23.65 o 
  -3   0  19       22.18       32.28     15.13 o 
  -1   0  19     1317.92     1313.83     64.56 o 
   1   0  19     1309.50     1293.65     56.01 o 
  -4   1  19      414.79      464.89     57.50 o 
  -3   1  19      468.60      437.84     27.38 o 
  -2   1  19     1259.47     1240.82     40.28 o 
  -1   1  19      683.98      651.93     32.33 o 
   0   1  19        4.40       17.31      8.41 o 
   1   1  19      177.35      163.01     14.04 o 
   2   1  19       48.46       39.07      7.66 o 
   3   1  19       93.07       57.63      9.94 o 
  -4   2  19        1.59        4.06      7.92 o 
  -3   2  19        2.15       -1.38      4.20 o 
  -2   2  19      501.27      480.84     32.79 o 
  -1   2  19        0.04       -4.31      8.15 o 
   0   2  19     2177.36     2354.22     72.32 o 
   1   2  19      293.71      303.00     16.78 o 
   2   2  19      119.42      122.33     10.71 o 
   3   2  19       17.02       14.16      6.00 o 
  -4   3  19      589.85      629.34     35.75 o 
  -3   3  19      376.43      418.70     23.88 o 
  -2   3  19      807.51      842.30     26.11 o 
  -1   3  19      879.07      837.26     26.69 o 
   0   3  19      332.50      311.79     15.70 o 
   1   3  19      236.65      226.43     13.77 o 
   2   3  19      296.65      253.14     47.74 o 
   3   3  19        2.12        8.98      4.79 o 
  -4   4  19        3.26       -3.79      8.80 o 
  -3   4  19        4.73        3.19      8.94 o 
  -2   4  19       21.17       27.18      9.81 o 
  -1   4  19     1681.11     1604.09     39.67 o 
   0   4  19       98.98       94.03      9.84 o 
   1   4  19     1081.45     1127.60     50.91 o 
   2   4  19      252.78      216.86     17.45 o 
   3   4  19      387.03      360.16     51.73 o 
  -3   5  19      825.53      832.95     35.72 o 
  -2   5  19      342.72      360.56     16.74 o 
  -1   5  19      484.99      452.44     18.00 o 
   0   5  19        0.29        3.95      4.80 o 
   1   5  19       46.70       34.29     10.86 o 
   2   5  19        5.88       20.55      8.27 o 
   3   5  19       10.43        8.84      4.94 o 
  -3   6  19       35.92       23.89      7.19 o 
  -2   6  19      210.56      212.81     20.93 o 
  -1   6  19       70.50       55.78      9.18 o 
   0   6  19       70.04       79.23      9.53 o 
   1   6  19      153.75      134.59     20.19 o 
   2   6  19      270.89      311.64     21.41 o 
   3   6  19        7.28       11.06      5.03 o 
  -3   7  19      210.75      200.06     17.52 o 
  -2   7  19      563.02      569.14     24.72 o 
  -1   7  19        0.18        3.18      5.37 o 
   0   7  19     1238.42     1203.35     49.44 o 
   1   7  19        2.95        8.56      4.57 o 
   2   7  19       60.00       56.96     10.77 o 
   3   7  19       55.01       72.65     18.73 o 
  -3   8  19       72.39       73.60     13.81 o 
  -2   8  19      184.91      151.15     12.56 o 
  -1   8  19     1164.95     1130.01     35.99 o 
   0   8  19      160.56      135.44     11.57 o 
   1   8  19      807.18      865.86     38.36 o 
   2   8  19       75.44       71.37     13.96 o 
   3   8  19       86.93      107.47     15.70 o 
  -3   9  19      874.03      895.91     42.26 o 
  -2   9  19        0.14       11.20      5.07 o 
  -1   9  19     1014.71      995.18     28.03 o 
   0   9  19        2.10        4.09      5.12 o 
   1   9  19       15.76       27.10      9.01 o 
   2   9  19        0.74        5.89      8.15 o 
  -2  10  19      173.52      193.87     14.39 o 
  -1  10  19       65.54       68.73     18.59 o 
   0  10  19      790.27      844.28     61.04 o 
   1  10  19       80.82       70.94     13.86 o 
   2  10  19      199.28      169.20     29.75 o 
  -2  11  19      831.99      844.57     30.37 o 
  -1  11  19       21.41       18.33      7.42 o 
   0  11  19      471.70      470.45     26.43 o 
   1  11  19       10.81       23.33     18.33 o 
   2  11  19        5.48       13.40      6.64 o 
  -1  12  19      537.60      550.73     24.87 o 
   0  12  19      166.83      140.00     21.06 o 
   1  12  19      115.93      114.49     28.51 o 
  -1  13  19       89.43       46.38      9.51 o 
   0  13  19       69.39       67.12     10.51 o 
  -2   0  20      683.20      725.24     47.01 o 
   0   0  20      178.81      204.13     22.94 o 
   2   0  20        8.96       12.82     10.91 o 
  -3   1  20        7.21        9.43      7.18 o 
  -2   1  20      100.80       79.79     13.39 o 
  -1   1  20      368.29      334.38     20.30 o 
   0   1  20      736.56      756.71     28.73 o 
   1   1  20      262.15      250.30     18.04 o 
   2   1  20       50.88       60.59      9.41 o 
   3   1  20      317.03      330.97     28.03 o 
  -3   2  20      712.10      787.44     35.29 o 
  -2   2  20      106.50       93.10     11.26 o 
  -1   2  20     1932.46     2021.04     70.85 o 
   0   2  20      119.34      115.40     14.07 o 
   1   2  20      247.81      225.00     16.48 o 
   2   2  20        7.66       15.30      5.38 o 
   3   2  20       34.85        6.28      3.37 o 
  -3   3  20       15.33       11.59      6.22 o 
  -2   3  20        8.30       10.38      4.80 o 
  -1   3  20      366.72      338.52     16.99 o 
   0   3  20      182.56      207.31     14.45 o 
   1   3  20      839.39      845.82     26.74 o 
   2   3  20      108.89      118.01     14.31 o 
   3   3  20       10.77       25.11      8.46 o 
  -3   4  20       26.69       20.57      7.61 o 
  -2   4  20      890.33      929.41     31.35 o 
  -1   4  20        5.89       -0.03      7.81 o 
   0   4  20      900.81      949.28     27.95 o 
   1   4  20      446.41      400.26     19.38 o 
   2   4  20        4.46       11.27      4.77 o 
   3   4  20        1.28        9.23      4.57 o 
  -3   5  20       11.53       14.76     10.39 o 
  -2   5  20      264.86      257.28     14.54 o 
  -1   5  20      223.71      216.79     14.25 o 
   0   5  20      493.09      489.79     19.80 o 
   1   5  20      455.32      448.53     20.52 o 
   2   5  20      575.20      604.60     32.29 o 
   3   5  20        1.28        9.62      6.94 o 
  -3   6  20      550.09      534.49     29.73 o 
  -2   6  20      314.90      311.11     16.10 o 
  -1   6  20      750.98      759.57     28.02 o 
   0   6  20       14.29       15.35      5.49 o 
   1   6  20       92.23       90.23     14.29 o 
   2   6  20       22.14        7.24      8.83 o 
   3   6  20        0.74       -4.08      6.07 o 
  -3   7  20       32.58       15.05      5.15 o 
  -2   7  20      151.72      132.99     11.84 o 
  -1   7  20      236.21      233.46     14.86 o 
   0   7  20      142.90      153.87     11.73 o 
   1   7  20      971.40     1004.17     36.27 o 
   2   7  20      149.15      170.46     19.48 o 
  -3   8  20      259.18      251.99     20.90 o 
  -2   8  20     1163.42     1206.15     32.71 o 
  -1   8  20       39.45       17.81      5.42 o 
   0   8  20       47.53       42.47      7.86 o 
   1   8  20       21.62       15.43      9.28 o 
   2   8  20        2.43       16.76      8.37 o 
  -2   9  20        5.30       15.21      6.42 o 
  -1   9  20       76.44       86.02     19.15 o 
   0   9  20      303.17      289.77     20.66 o 
   1   9  20        1.78       10.84      6.70 o 
   2   9  20      235.50      248.43     22.62 o 
  -2  10  20      306.22      306.18     19.89 o 
  -1  10  20      508.10      524.27     48.13 o 
   0  10  20       68.00       63.49     13.09 o 
   1  10  20      144.85      139.26     16.83 o 
  -1  11  20       10.51       10.63      5.14 o 
   0  11  20      184.19      190.73     22.01 o 
   1  11  20      847.73      861.91     42.25 o 
  -1  12  20      138.16      108.20     22.44 o 
   0  12  20      106.07      102.80     16.24 o 
  -3   0  21      102.07       75.30     20.24 o 
  -1   0  21      180.95      208.74     24.07 o 
   1   0  21      923.16     1028.45     55.05 o 
   3   0  21       18.14       31.27     13.27 o 
  -3   1  21      363.70      374.34     24.89 o 
  -2   1  21      731.10      830.59     31.97 o 
  -1   1  21      282.24      261.27     18.88 o 
   0   1  21      306.80      325.37     19.88 o 
   1   1  21      121.60       96.45     13.32 o 
   2   1  21        8.82        8.08      5.71 o 
   3   1  21       17.32       17.94     12.03 o 
  -3   2  21        0.14        6.41     14.76 o 
  -2   2  21       72.34       59.71      9.94 o 
  -1   2  21        0.47        5.05     12.37 o 
   0   2  21      910.22      922.89     33.46 o 
   1   2  21       77.59       71.28     10.00 o 
   2   2  21      361.69      379.60     23.45 o 
   3   2  21       68.54       75.47     18.44 o 
  -3   3  21      397.10      373.92     25.42 o 
  -2   3  21      924.68      895.91     35.95 o 
  -1   3  21      251.26      216.43     15.32 o 
   0   3  21      177.78      171.42     12.52 o 
   1   3  21      140.60      135.23     11.71 o 
   2   3  21      118.72       68.57     14.28 o 
   3   3  21       24.63       16.33      7.53 o 
  -3   4  21        0.47        6.68      5.74 o 
  -2   4  21        0.12        5.42      4.94 o 
  -1   4  21      162.79      164.45     14.19 o 
   0   4  21       68.22       81.63     10.17 o 
   1   4  21      179.93      192.91     13.94 o 
   2   4  21      218.48      189.99     19.19 o 
  -3   5  21      464.50      465.10     28.97 o 
  -2   5  21      159.57      147.11     12.31 o 
  -1   5  21      909.26      941.72     26.78 o 
   0   5  21       32.50       33.03      6.76 o 
   1   5  21      239.28      206.20     13.57 o 
   2   5  21       57.72       45.81     20.53 o 
  -3   6  21        8.97        6.25      5.50 o 
  -2   6  21        0.59        3.46      4.05 o 
  -1   6  21       15.53        5.67      6.19 o 
   0   6  21      241.13      261.79     16.12 o 
   1   6  21      114.44       85.88     12.11 o 
   2   6  21      401.83      383.37     38.27 o 
  -2   7  21      484.85      493.59     21.14 o 
  -1   7  21       15.18       14.38      6.41 o 
   0   7  21      309.93      264.33     22.61 o 
   1   7  21       12.49       16.93      9.73 o 
   2   7  21       23.89        4.71      6.39 o 
  -2   8  21       98.68       74.26     11.13 o 
  -1   8  21      410.92      436.85     22.18 o 
   0   8  21        0.42       11.20      4.67 o 
   1   8  21      277.61      354.68     25.36 o 
   2   8  21        0.21        4.99      7.42 o 
  -2   9  21        1.85       10.08      6.23 o 
  -1   9  21      557.35      552.72     24.76 o 
   0   9  21      113.69      131.95     15.68 o 
   1   9  21      562.20      586.61     35.54 o 
  -1  10  21       22.79       17.95      4.84 o 
   0  10  21      206.31      218.17     19.06 o 
   1  10  21      118.33       93.96     15.62 o 
   0  11  21      304.53      288.37     23.14 o 
  -2   0  22      783.74      855.20     47.85 o 
   0   0  22     1597.71     1665.01     59.04 o 
   2   0  22       32.24       10.63      6.24 o 
  -3   1  22       27.50       17.26     15.91 o 
  -2   1  22       29.84       26.43     15.58 o 
  -1   1  22       52.36       36.67     14.72 o 
   0   1  22      308.49      318.11     19.41 o 
   1   1  22      247.23      264.57     17.93 o 
   2   1  22       96.27       88.50     10.61 o 
  -3   2  22      664.68      656.24     36.02 o 
  -2   2  22        7.18        9.43      4.07 o 
  -1   2  22      800.38      781.52     24.82 o 
   0   2  22        6.44        7.82      4.98 o 
   1   2  22      138.82      127.01     12.17 o 
   2   2  22       11.70        9.30      7.30 o 
  -3   3  22        4.25       18.45     11.56 o 
  -2   3  22       23.87       15.31      4.87 o 
  -1   3  22      286.56      264.02     15.96 o 
   0   3  22       89.05       90.95      9.94 o 
   1   3  22        0.48       10.29      5.58 o 
   2   3  22       66.26       71.34     26.63 o 
  -2   4  22      584.79      542.77     26.51 o 
  -1   4  22        4.19       11.71      5.74 o 
   0   4  22      485.85      452.84     29.79 o 
   1   4  22       85.22       72.00      9.19 o 
   2   4  22       46.47       24.83      8.15 o 
  -2   5  22       17.29       18.42      6.01 o 
  -1   5  22      176.33      175.45     18.45 o 
   0   5  22      405.38      388.33     18.16 o 
   1   5  22       57.45       77.59     15.70 o 
   2   5  22      195.96      189.12     18.73 o 
  -2   6  22       81.97       60.18     16.49 o 
  -1   6  22      481.94      437.11     19.31 o 
   0   6  22       21.14        9.66      4.40 o 
   1   6  22       77.16       54.88     25.08 o 
   2   6  22        4.48       13.34      5.84 o 
  -2   7  22      118.78      104.22     12.16 o 
  -1   7  22       92.85       85.19     11.02 o 
   0   7  22      298.39      265.57     15.73 o 
   1   7  22       89.23       87.33     22.86 o 
  -1   8  22      201.19      183.10     14.11 o 
   0   8  22      252.96      259.87     23.23 o 
   1   8  22      117.85       99.02     16.48 o 
  -1   9  22       33.07       31.04      6.67 o 
   0   9  22       34.92       28.53     12.46 o 
  -1   0  23        8.61        7.42      9.56 o 
   1   0  23      244.43      262.16     25.25 o 
  -2   1  23      334.93      326.49     21.72 o 
  -1   1  23      305.78      289.55     19.63 o 
   0   1  23       82.39       61.77     12.82 o 
   1   1  23       66.32       66.80     12.99 o 
   2   1  23      189.84      162.08     16.85 o 
  -2   2  23        4.84        9.48      4.62 o 
  -1   2  23        1.58        5.56      4.84 o 
   0   2  23      133.70      149.56     15.55 o 
   1   2  23        0.72        7.53      3.79 o 
   2   2  23      287.47      331.50     24.06 o 
  -2   3  23      331.46      316.07     18.48 o 
  -1   3  23      115.77      113.36     12.14 o 
   0   3  23      531.39      492.73     20.80 o 
   1   3  23      388.13      369.48     19.33 o 
  -2   4  23       14.01       13.92      4.30 o 
  -1   4  23        2.43       12.72      6.20 o 
   0   4  23       26.78       12.69      5.54 o 
   1   4  23      519.31      576.25     50.36 o 
  -2   5  23      107.67      116.39     11.53 o 
  -1   5  23     1052.64     1058.71     48.64 o 
   0   5  23       75.54       64.26     18.53 o 
   1   5  23       53.35       43.50      9.42 o 
  -1   6  23       70.61       48.97      7.15 o 
   0   6  23      184.10      182.53     14.02 o 
   1   6  23       26.50       28.47      9.21 o 
  -1   7  23       86.94       76.47     10.14 o 
   0   7  23      408.48      428.57     28.44 o 
   0   0  24      299.19      281.45     28.17 o 
  -1   1  24        3.79       11.04      7.12 o 
   0   1  24       30.46       28.57      9.69 o 
   1   1  24       92.72       73.20     11.15 o 
  -1   2  24      769.71      774.04     30.83 o 
   0   2  24        8.27        6.15      3.89 o 
   1   2  24      324.39      302.49     18.65 o 
  -1   3  24        6.51       12.90      4.81 o 
   0   3  24        1.38        6.60      3.91 o 
   1   3  24       86.34       74.30     17.81 o 
  -1   4  24        8.51        0.25      6.01 o 
   0   4  24      160.45      147.59     17.47 o 
   0   5  24      120.50      119.91     11.89 o 
                                                 
